# Supplementary material for: Hyperuricemia is a Risk Factor for One-Year Overall Survival in Elderly Female Patients with Acute Coronary Syndrome
Source: Cardiovasc Ther. 2020 Feb 22;2020:2615147. doi: 10.1155/2020/2615147 (PMC7057023; doi:10.1155/2020/2615147)
Supplement: Supplementary Materials — The supplementary materials contain two tables. In-hospital management information is shown in Supplemental Table 1, and the independent determinants of 1-year all-cause mortality are shown in Supplemental Table 2. And the supplementary Excel file is the datasheet used for the statistical analysis. [file 2615147.f1.zip]

Archive with 2 entries (2 files):
- 2615147.f1/Raw data-Hyperuricemia and outcome in elderly female.xlsx
- 2615147.f1/Supplemental Tables.pdf
