# Supplementary material for: Hyperuricemia is a Risk Factor for One-Year Overall Survival in Elderly Female Patients with Acute Coronary Syndrome
Source: Cardiovasc Ther. 2020 Feb 22;2020:2615147. doi: 10.1155/2020/2615147 (PMC7057023; doi:10.1155/2020/2615147)
Supplement: Supplementary Materials — The supplementary materials contain two tables. In-hospital management information is shown in Supplemental Table 1, and the independent determinants of 1-year all-cause mortality are shown in Supplemental Table 2. And the supplementary Excel file is the datasheet used for the statistical analysis. [file 2615147.f1.zip › 2615147.f1/Raw data-Hyperuricemia and outcome in elderly female.xlsx]

## Sheet: /Users/shi/Desktop/Project/AMI-
住院号	姓名	尿酸	年龄	性别	入院日期	住院费用	住院日	医保类型	电话	老伴	子女个数	儿子	女儿	BMI	收缩压	舒张压	心率	高血压	高血压（不分级）	糖尿病	CKD	CKD有无	CKD大于3	COPD	抽烟	中风史	既往胸痛史	PCI史	CABG史	房颤	ACS分类	NYHA分级	Killp分级	WBC	Hb	PLT	N	N_A	L	L_A	MPV	大便OB	随机血糖	空腹血糖	糖化	ALT	AST	ALB	TG
1172318	龙绪高	107.4	76	1	#NULL!	4593.65	17	2	15774076192	2	3	1	2	21.26	110	62	87	0	0	0		0	0		1	0	1	0	0	0	STEMI	8		10.11	97	185	7.61	75.3	#NULL!	#NULL!	9.7	#NULL!	#NULL!	#NULL!	#NULL!	506.8	#NULL!	32.8	1.2
808192	徐世麟	117	75	1	#NULL!	7896.04	4	2	13875912251	2	2	1	1	#NULL!	152	79	56	1	1	0		0	0		1	0	0	0	0	0	UA	2		5.9	149	133	4.01	68.3	#NULL!	#NULL!	10.5	#NULL!	#NULL!	3.96	#NULL!	21.6	#NULL!	#NULL!	0.79
1130828	张爱兰	130.8	76	0	#NULL!	15785.9	10	1	13507317487	1	3	3	0	19.23	120	51	77	1	1	0		0	0		0	0	1	1	0	0	UA	2		3.25	107	126	2.05	63.1	#NULL!	#NULL!	10.2	#NULL!	#NULL!	4.6	#NULL!	84.4	#NULL!	33.9	1.22
960304	谭楚武	146.5	79	1	#NULL!	13533.1	13	1	13755102784	2	4	#NULL!	#NULL!	#NULL!	161	73	69	0	0	0		0	0		0	0	1	0	0	0	UA	3		7.49	107	154	5.08	67.8	#NULL!	#NULL!	12.7	#NULL!	4.58	#NULL!	#NULL!	28	#NULL!	31	0.78
1197605	王秀云	152.9	78	0	#NULL!	9453.96	9		13874880418	#NULL!	#NULL!	#NULL!	#NULL!	17.1	110	70	88	1	1	0		0	0		0	0	1	0	0	1	UA	3		4.68	111	211	3.76	80.4	#NULL!	#NULL!	10.1	#NULL!	#NULL!	#NULL!	#NULL!	4.6	#NULL!	31.8	0.78
1314259	李德炎	155.3	76	1	#NULL!	66826.5	8	自费	13769208758	1	2	2	0	#NULL!	120	78	81	2	1	1	0	0	0	0	1	0	1	0	0	0	STEMI	2	2	6.24	118	190	4.8	76.8	0.89	14.3	17.2	0	13	8.8	#NULL!	26.6	17.1	36	1.3
895790	李银军	159.6	75	1	#NULL!	10641	12	1	13787016848	2	3	2	1	#NULL!	178	78	69	1	1	0		0	0		1	0	1	0	0	0	UA	2		4.1	127	246	3.02	73.51	#NULL!	#NULL!	9.8	#NULL!	5.08	#NULL!	#NULL!	15.1	#NULL!	35.3	1.05
885903	谢辉	163.4	76	0	#NULL!	16492.9	13	1	13627196737	2	2	1	1	22.507	123	72	71	1	1	0		0	0		0	1	1	0	0	0	UA	2		4.31	111	182	2.76	64.1	#NULL!	#NULL!	9.1	#NULL!	#NULL!	#NULL!	#NULL!	8.7	#NULL!	41	0.88
1213750	黄利君	163.7	76	0	#NULL!	10598.2	5	3	13507484579	2	4	1	3	22.6	116	60	75	1	1	1		0	0		0	0	1	0	0	0	UA	3		6.06	78	328	4.11	67.8	#NULL!	#NULL!	8.6	#NULL!	#NULL!	5.9	#NULL!	10.7	#NULL!	35.2	1.83
1091619	李颂容	165.2	75	0	#NULL!	17840.6	16	1	13908483689	2	2	1	1	18.35	150	70	60	1	1	0		0	0		0	1	1	0	0	0	UA	2		5.83	98	208	3.81	65.4	#NULL!	#NULL!	11.5	#NULL!	#NULL!	#NULL!	#NULL!	14.5	#NULL!	42.5	1.33
931300	谭德纯	169	78	0	#NULL!	46740.1	15	2	13507412487	2	5	4	1	24.03	115	64	66	0	0	0		0	0		0	0	1	0	0	0	STEMI	5		6.8	94	290	4.01	68.7	#NULL!	#NULL!	9.5	#NULL!	#NULL!	#NULL!	#NULL!	37.7	#NULL!	32.4	1.5
1338972	王健双	169.6	84	0	#NULL!	13251.9	10	市医保	13574866891	1	5	0	5	21.93	197	70	90	3	1	0		0	0	0	0	0	1	0	0	0	UA	3	/	6.56	95	275	5.02	76.5	0.98	14.9	11.7	0	#NULL!	#NULL!	#NULL!	16.3	14.4	30.5	1.83
1203579	李忠凯	170.9	75	1	#NULL!	126327	10	3	13888754958	2	4	3	1	#NULL!	94	56	127	0	0	0		0	0		0	0	0	0	0	1	STEMI	8		9.33	125	151	8.37	89.7	#NULL!	#NULL!	10.4	#NULL!	6.8	#NULL!	#NULL!	61	#NULL!	24.3	0.59
995883	柳絮	176.5	83	1	#NULL!	#NULL!	12	5	84768051	1	3	#NULL!	#NULL!	25.39	120	75	60	1	1	0		0	0		0	1	1	0	0	0	UA	2		4.9	122	128	3.28	66.9	#NULL!	#NULL!	9.7	#NULL!	#NULL!	4.3	#NULL!	14.2	#NULL!	40	1.8
1165504	徐求秀	180.3	81	1	#NULL!	6794.13	1	1	13595864519	1	4	4	0	#NULL!	49	31	76	0	0	0		0	0		0	0	0	0	0	0	STEMI	8		11.08	113	397	9.07	81.9	#NULL!	#NULL!	11.5	#NULL!	#NULL!	#NULL!	#NULL!	12.4	#NULL!	22.8	0.88
118940	钟桂桃	181.1	82	0	#NULL!	17710.1	8	4	13467553407	2	2	1	1	18.489	113	63	86	1	1	0		0	0		0	0	0	0	0	0	UA	2		7.22	107	154	4.54	62.9	#NULL!	#NULL!	14.2	#NULL!	#NULL!	#NULL!	#NULL!	20.3	#NULL!	33.2	0.59
1079998	莫谷生	183.1	78	0	#NULL!	55524.1	15	3	13873100968	1	3	2	1	20.44	100	70	90	1	1	0		0	0		0	0	1	1	0	0	STEMI	6		12.02	104	240	9.36	77.9	#NULL!	#NULL!	10.5	#NULL!	4.7	#NULL!	#NULL!	56.7	#NULL!	34.7	1.43
1125712	陈金良	185	77	1	#NULL!	72755	20	1	13667374395	2	2	2	#NULL!	23.31	164	73	64	1	1	1		0	0		1	0	1	0	0	0	STEMI	6		9.58	141	181	7.62	79.6	#NULL!	#NULL!	10.8	#NULL!	#NULL!	#NULL!	#NULL!	16.5	#NULL!	35.4	0.37
1275967	刘淑芝	188	80	0	#NULL!	11427.2	8	2	15084811948	2	4	3	1	#NULL!	108	58	70	0	0	0		0	0		0	0	0	0	0	0	STEMI	4		8.22	91	205	5.58	67.9	#NULL!	#NULL!	10.2	#NULL!	#NULL!	#NULL!	#NULL!	19.9	#NULL!	29.1	1.06
1238262	林美容	189	75	0	#NULL!	17527.7	11	1	18711099066	2	2	2	0	#NULL!	157	82	77	1	1	0		0	0		0	0	1	0	0	0	UA	2		3.87	114	208	2.52	65.1	#NULL!	#NULL!	9.7	#NULL!	#NULL!	#NULL!	#NULL!	17.2	#NULL!	40.2	1.07
1238262	林美容	189	75	0	#NULL!	43494.5	11	长沙县	18711099066	1	2	2	0	21.78	155	105	72	2	1	0		0	0	0	0	0	1	0	0	0	UA	2		3.87	114	208	2.52	65.1	1.04	26.9	9.7	1	4.4	#NULL!	5.6	17.2	23.6	40.2	1.07
1286449	翦爱枝	189.4	76	0	#NULL!	8882.8	8	自费	18670747358	1	2	1	1	22.51	140	80	85	0	0	0	0	0	0	0	0	0	1	1	0	0	UA	3	/	3.21	100	136	1.93	60.2	0.096	29.9	12	0	#NULL!	5.33	#NULL!	10	17.4	33.2	1.09
1173269	龚成	192	79	1	#NULL!	9713.16	9	省医保	13755029934	1	2	1	1	27.6	116	72	79	2	1	0		0	0	0	1	1	1	0	0	0	UA	3		3.33	114	90	2.15	64.6	0.84	25.2	9.4	0	4.7	5.6	7	17.5	13.3	35.6	1.49
862709	徐先觉	193.1	75	1	#NULL!	19399.5	18	1	13319591666	2	3	2	1	20.2	109	62	77	0	0	0		0	0		#NULL!	0	1	0	1	0	UA	3		11.4	143	126	9.6	84.4	#NULL!	#NULL!	12	#NULL!	8.4	#NULL!	#NULL!	8.3	#NULL!	40.7	0.74
609988	张瑶琨	193.4	75	1	#NULL!	12707.8	4	4	13618490506	2	#NULL!	#NULL!	#NULL!	26.1	130	82	74	0	0	1		0	0		0	0	1	1	0	0	NSTEMI	3		9.55	142	187	7.24	75.8	#NULL!	#NULL!	10.1	#NULL!	#NULL!	5.2	#NULL!	23.6	#NULL!	41	2.19
1121639	瞿秀纯	193.9	78	0	#NULL!	39122.8	22	1	13975854338	1	4	1	3	16.01	128	54	95	0	0	0		0	0		0	0	1	0	0	0	UA	3		6.36	70	278	4.68	73.7	#NULL!	#NULL!	9.4	#NULL!	#NULL!	#NULL!	#NULL!	7.5	#NULL!	30.4	0.93
1362359	唐永瑞	193.9	76	1	#NULL!	77893.8	8	异地联网	15348464116	1	2	2	0	20.55	140	77	85	2	1	0		0	0	1	1	0	0	0	0	0	NSTEMI	4		9.81	99	176	5.82	59.4	2.71	27.6	12.1	0	5.3	4.81	6.8	95.8	58.7	29.9	1.04
899375	李品健	196.5	80	1	#NULL!	21592.4	13	1	13755087688	2	2	2	0	#NULL!	122	94	116	1	1	0		0	0		0	0	1	0	0	0	NSTEMI	4		5.1	141	118	4.08	80.3	#NULL!	#NULL!	9.8	#NULL!	#NULL!	#NULL!	#NULL!	31.6	#NULL!	35.6	0.9
1186477	张秀发	202.1	75	1	#NULL!	5803.49	5	1	18907319165	2	2	1	1	24.22	140	60	75	1	1	1		0	0		0	1	1	0	0	0	UA	4		#NULL!	132	#NULL!	#NULL!	#NULL!	#NULL!	#NULL!	#NULL!	#NULL!	#NULL!	#NULL!	#NULL!	17.6	#NULL!	#NULL!	0.86
1189581	谢厚坤	203.2	83	0	#NULL!	9199.3	6	自费	15116234280	1	4	3	1	14.7	113	68	65	3	1	0		0	0	1	0	1	1	0	0	0	UA	3	/	4.74	122	147	3.19	67.3	0.89	18.8	10.9	0	#NULL!	4.61	5.7	22.6	22	32.9	0.67
1047512	彭美玉	207.3	81	0	#NULL!	18541	15	1	13607310146	1	2	1	1	22.9	130	72	73	1	1	1		0	0		0	0	1	0	0	0	UA	5		9.75	107	207	6.02	61.8	#NULL!	#NULL!	11.3	#NULL!	4.39	#NULL!	#NULL!	8.3	#NULL!	39.2	2.81
1377779	彭元英	207.8	86	0	#NULL!	22225.4	8	外地医保	13927491549	1	4	#NULL!	#NULL!	#NULL!	73	49	74	0	0	0	0	0	0	3	1	0	0	0	0	0	STEMI	4	4	8.55	115	107	6.79	79.3	0.86	10.1	12.1	#NULL!	#NULL!	6.12	5.3	280.5	234.3	29.4	0.97
1277296	文花香	209.4	80	0	#NULL!	44907.3	7	3	13790568959	2	5	2	3	17.67	166	89	64	0	0	0		0	0		0	0	1	0	0	0	UA	2		3.71	112	269	1.8	48.5	#NULL!	#NULL!	9.7	#NULL!	#NULL!	4.4	#NULL!	9.9	#NULL!	33.5	0.9
583096	李仕元	209.6	82	0	#NULL!	13360.4	6	2	0731-82212204	2	#NULL!	#NULL!	#NULL!	20.2	112	65	62	1	1	0		0	0		0	0	1	0	0	0	UA	2		8.25	116	213	6.1	73.9	#NULL!	#NULL!	10.8	#NULL!	3.98	#NULL!	#NULL!	17.7	#NULL!	31.1	0.93
1223233	彭秀芬	210.4	75	0	#NULL!	58886.2	6	3	13142106586	2	5	1	4	24.45	108	70	64	1	1	1		0	0		0	0	1	0	0	0	STEMI	2		5.75	124	211	3.71	64.6	#NULL!	#NULL!	10.4	#NULL!	#NULL!	8.9	#NULL!	53.7	#NULL!	30.4	2.07
1074743	彭名魁	210.7	75	1	#NULL!	20107.5	15	2	15874184437	1	3	1	2	27.6	171	85	60	1	1	1		0	0		0	0	0	0	0	0	NSTEMI	3		5.53	109	190	4.24	76.6	#NULL!	#NULL!	11.6	#NULL!	#NULL!	4.4	#NULL!	49.5	#NULL!	30.6	86
1170248	易文兆	210.8	81	0	#NULL!	22744.6	12	1	13973015989	2	2	1	1	14.38	136	60	69	1	1	0		0	0		0	1	1	0	0	0	UA	3		4.65	85	246	2.9	62.4	#NULL!	#NULL!	11.6	#NULL!	#NULL!	5.4	#NULL!	8.7	#NULL!	37.4	1.01
1161323	李国志	211.2	78	1	#NULL!	38987.9	6	1	13808457954	1	4	1	3	16.53	117	61	63	1	1	0		0	0		1	0	0	0	0	0	NSTEMI	5		6.33	107	158	3.67	58	#NULL!	#NULL!	10.7	#NULL!	#NULL!	#NULL!	#NULL!	20.6	#NULL!	35.2	1.03
1153194	彭运娥	212.3	79	0	#NULL!	24162.3	13	1	15073174277	1	3	1	2	14.4	115	55	70	1	1	0		0	#NULL!		0	1	1	1	0	0	UA	3		5.38	99	163	4.4	81.8	#NULL!	#NULL!	12	#NULL!	#NULL!	6.4	#NULL!	12.3	#NULL!	30.6	1.02
1122201	宋志娥	213.1	76	0	#NULL!	33961.2	14	4	15873122265	2	3	2	1	18.489	108	62	77	0	0	0		0	0		0	0	1	0	0	0	UA	2		9.45	127	139	6.58	69.7	#NULL!	#NULL!	11.2	#NULL!	7.3	#NULL!	#NULL!	9.8	#NULL!	34.1	0.64
1105828	胡桃秀	213.6	75	0	#NULL!	5642.23	3	3	13365821898	1	3	3	0	24	175	83	71	1	1	1		0	0		0	0	0	1	0	0	UA	3		8.59	129	121	6.68	77.8	#NULL!	#NULL!	11.3	#NULL!	#NULL!	8.1	#NULL!	16.4	#NULL!	42.5	1.79
1345737	谢林森	215.3	81	1	#NULL!	11345.8	10	自费	13077393390	0	3	1	2	20.9	145	84	71	1	1	0	1	1	0	1	0	0	1	0	0	0	UA	3	/	4.85	120	147	3.47	71.6	1.03	21.2	9.6	0	#NULL!	#NULL!	6.5	9	19.9	31.5	0.65
1172313	刘毅成	216	81	0	#NULL!	28624.8	19	4	18008468698	1	1	1	0	21.48	102	62	88	0	0	0		0	0		0	0	1	0	0	1	STEMI	6		14.98	131	117	13.37	89.2	#NULL!	#NULL!	11.2	#NULL!	#NULL!	#NULL!	#NULL!	16.6	#NULL!	38	1.73
1138439	周启信	216.2	82	0	#NULL!	85586.9	8	5	13517482827	1	3	2	1	22	162	56	66	1	1	0		0	0		0	0	1	0	0	0	UA	2		4.77	131	260	3.06	64.2	#NULL!	#NULL!	10.5	#NULL!	#NULL!	#NULL!	#NULL!	14.3	#NULL!	36.8	8.88
1217312	石五妹	217.1	78	0	#NULL!	9955.2	8	3	13534731449	2	5	1	4	19.75	120	65	70	0	0	0		0	0		0	0	1	0	0	0	UA	2		3.59	88	165	2.33	64.9	#NULL!	#NULL!	12.2	#NULL!	#NULL!	#NULL!	#NULL!	14.6	#NULL!	31	0.99
479926	李云	217.2	82	1	#NULL!	152769	34	1	13657317937	2	4	#NULL!	#NULL!	#NULL!	85	62	78	0	0	0		0	0		1	0	1	0	0	0	STEMI	3		11.5	126	116	9.26	80.3	#NULL!	#NULL!	10.4	#NULL!	#NULL!	#NULL!	#NULL!	612.8	#NULL!	37.9	0.38
1176476	李黛峰	217.6	79	0	#NULL!	15215.1	7	1	13548793454	1	2	2	0	26.67	162	92	88	1	1	0		0	0		0	0	0	0	0	0	UA	4		8.34	116	116	6.54	78.4	#NULL!	#NULL!	10.1	#NULL!	#NULL!	#NULL!	#NULL!	31.7	#NULL!	41.8	0.69
1308933	罗秀英	218.2	76	0	#NULL!	87685.9	14	县住院医保	15173134490	1	2	1	1	22.2	167	63	68	3	1	1	0	0	0	1	1	0	1	0	0	0	UA	2	1	5.17	94	191	2.97	57.4	1.72	33.3	9.6	0	13.4	5.8	#NULL!	38.9	22.7	32	1.77
1345550	杨淑云	218.3	77	0	#NULL!	4179.94	4	自费	18975120030	1	3	1	2	15.63	133	66	86	3	1	1	0	0	0	0	0	0	1	1	0	0	UA	3	1	4.49	114	140	2.95	65.8	1.15	25.6	11.7	0	10.2	6.1	7.6	9.7	16.3	33.6	1.25
983648	刘王春	218.3	75	1	#NULL!	16446.8	14	2	14786493962	1	5	#NULL!	#NULL!	25.5	120	79	90	1	1	1		0	0		#NULL!	0	1	1	0	0	UA	2		4.3	116	138	2.53	58.7	#NULL!	#NULL!	10.7	#NULL!	#NULL!	3.8	#NULL!	12.7	#NULL!	30.8	1.69
1249173	刘甲柱	218.7	84	1	#NULL!	20346.7	12	2	15084960396	1	2	1	1	#NULL!	126	84	86	0	0	0		0	0		1	0	1	0	0	0	STEMI	6		8.29	140	190	6.56	79.2	#NULL!	#NULL!	10.7	#NULL!	#NULL!	5.3	#NULL!	55.5	#NULL!	33.6	1.22
1089345	陈晓	218.8	78	0	#NULL!	12320.3	8	自费	15308408230	1	2	0	2	21.48	129	65	89	1	1	0	0	0	0	0	0	0	0	0	0	0	UA	3	/	6.43	83	223	5.11	79.4	1.01	15.7	10.6	0	4	3.88	#NULL!	19.3	21.5	20.3	0.87
1367585	邹桂莲	219.3	75	0	#NULL!	25994.2	15	自费	18729016566	1	2	2	0	#NULL!	118	77	91	2	1	1		0	0	0	0	0	1	0	0	0	STEMI	1	2	10.92	105	151	8.87	81.2	1.11	10.2	12	1	9.7	7.7	6.5	80.8	375.4	35	1.63
1037635	杨冬连	220.3	84	1	#NULL!	14920.6	9	2	13055128133	1	5	1	4	24.4	157	84	90	1	1	0		0	0		1	0	1	0	0	1	NSTEMI	3		5.54	135	241	4.96	89.5	#NULL!	#NULL!	12	#NULL!	8.3	#NULL!	#NULL!	35.5	#NULL!	30.6	0.56
1308621	向小娟	221.4	82	0	#NULL!	65147.9	5	异地联网	13825693032	0	4	1	3	20.7	125	72	82	0	0	0		0	0	0	0	0	1	0	0	1	NSTEMI	3	/	3.59	101	133	2	55.7	1.08	30.1	11.4	1	8.8	5.34	#NULL!	9.5	14.3	32	1.41
1052522	张人健	221.6	78	0	#NULL!	6377.99	9	2	13469072718	1	3	0	3	#NULL!	151	79	65	1	1	0		0	0		0	0	1	0	0	1	UA	3		5.57	133	212	3.62	64.9	#NULL!	#NULL!	10.9	#NULL!	7.3	#NULL!	#NULL!	12	#NULL!	37.3	#NULL!
1334035	王先德	221.8	78	1	#NULL!	14444	7	长沙县	18711033066	1	3	1	2	22.1	120	71	68	3	1	1		0	0	0	0	0	1	1	0	0	UA	2		6.12	125	158	4.67	76.4	1.03	16.8	11.1	1	#NULL!	5.7	6.5	19.5	17.9	39.1	1.78
1031159	杨玉生	223.7	87	1	#NULL!	39344.7	29	1	18773115957	2	4	2	2	#NULL!	120	62	57	1	1	0		0	0		1	0	1	0	0	0	STEMI	8		6.27	113	79	4.69	74.8	#NULL!	#NULL!	15.8	#NULL!	#NULL!	#NULL!	#NULL!	674.2	#NULL!	31.6	#NULL!
622483	张秀英	223.8	77	0	#NULL!	27133.2	20	2	15111156757	2	3	1	2	25.46	157	79	73	1	1	1		0	0		0	0	1	0	0	0	UA	2		5.61	119	244	3.27	58.3	#NULL!	#NULL!	11.8	#NULL!	#NULL!	12.2	#NULL!	54.4	#NULL!	32.1	3.42
1042091	谢满堂	223.8	77	1	#NULL!	11724.3	9	2	13467889670	#NULL!	4	#NULL!	#NULL!	#NULL!	180	70	100	1	1	1		0	0		1	0	1	1	0	1	UA	3		4.36	128	304	3.49	80.11	#NULL!	#NULL!	11.8	#NULL!	#NULL!	7.9	#NULL!	18.4	#NULL!	30.7	0.65
1211373	杨清和	224.4	77	0	#NULL!	14037	12	1	18975859553	2	3	2	1	20.079	147	63	58	1	1	1		0	0		0	0	0	0	0	0	UA	2		5.65	111	192	3.42	60.5	#NULL!	#NULL!	11.9	#NULL!	#NULL!	5.65	#NULL!	7.6	#NULL!	35.4	2.14
1306943	杨青山	224.5	78	1	#NULL!	11574.8	9	市医保	13975182652	1	3	1	2	22.86	148	77	83	1	1	1		0	0	0	0	0	0	0	0	0	UA	2		5.58	141	125	3.07	55	1.96	35.1	12.9	0	6.8	6.79	6.9	12.9	18.6	34.2	3.51
129242	周才光	225	82	1	#NULL!	12427.3	5	4	13487562455	2	2	2	0	18.34	147	67	71	1	1	0		0	0		0	0	0	0	0	0	NSTEMI	2		3.67	102	148	1.96	52.6	#NULL!	#NULL!	9.6	#NULL!	#NULL!	#NULL!	#NULL!	11.9	#NULL!	33.6	3.94
1152702	孙甸清	227.9	75	1	#NULL!	163600	4	1	15974104293	2	4	3	1	16.8	120	70	54	1	1	0		0	0		1	0	1	1	0	0	UA	2		7.41	125	130	5.26	71	#NULL!	#NULL!	12.6	#NULL!	#NULL!	6.3	#NULL!	38.1	#NULL!	45.5	1.28
1008737	周斗才	228	77	1	#NULL!	51592.5	29		15873724688	#NULL!	#NULL!	#NULL!	#NULL!	23.18	180	120	76	1	1	1		0	0		1	1	1	0	0	0	UA	4		9.63	103	222	6.45	67	#NULL!	#NULL!	11.7	#NULL!	8.9	8.2	#NULL!	16.5	#NULL!	37.6	2.16
1173194	李瑞英	229.6	77	0	#NULL!	9708.11	8	1	13548795928	2	3	2	1	25.3	122	70	80	1	1	0		0	0		0	0	0	0	0	0	UA	2		4.96	118	165	3.42	69	#NULL!	#NULL!	10.3	#NULL!	#NULL!	#NULL!	#NULL!	#NULL!	#NULL!	36.3	1.19
1192320	刘子玉	230.5	80	0	#NULL!	6877.74	4	1	84411934	2	3	1	2	19.649	144	74	80	1	1	0		0	0		0	0	0	0	0	0	UA	2		6.2	128	161	4.13	66.7	#NULL!	#NULL!	12.5	#NULL!	#NULL!	#NULL!	#NULL!	10.5	#NULL!	36.3	0.81
1121308	谭金泉	230.7	76	1	#NULL!	60945.8	6	2	15084712912	1	3	2	1	23.21	178	80	76	1	1	1		0	0		0	0	1	1	0	0	UA	3		4.97	112	120	3.21	64.7	#NULL!	#NULL!	10.5	#NULL!	#NULL!	6.3	#NULL!	14.2	#NULL!	34.7	0.68
1298033	胡桂连	231.1	75	0	#NULL!	14530.2	10	自费	15575856820	1	5	1	4	22.07	166	83	90	1	1	1	1(4)	1	1	0	0	0	1	0	0	0	NSTEMI	4	/	7.69	78	261	4.95	64.4	2.24	29.1	9.7	0	5.2	4.8	6.1	22.8	47	21.3	2.45
1252538	谭周宁	231.8	75	1	#NULL!	24336.4	9	1	13973887736	1	2	2	0	#NULL!	132	71	73	0	0	1		0	0		0	0	1	0	0	0	STEMI	5		9.86	143	170	7.85	79.6	#NULL!	#NULL!	10.9	#NULL!	9.8	14.2	#NULL!	35.3	#NULL!	36	0.59
1339102	刘泗维	232.9	79	1	#NULL!	20856.6	7	自费	13974856231	1	4	1	3	20.28	103	79	81	0	0	0	0	0	0	0	1	0	0	0	0	0	NSTEMI	3	/	4.16	96	45	2.91	69.9	0.78	18.8	11.2	1	#NULL!	3.88	#NULL!	14.1	24.8	32.1	0.69
1299442	王彦西	234.2	75	0	#NULL!	38079.4	13	自费	15388088290	1	2	0	2	#NULL!	118	57	87	1	1	1	0	0	0	0	0	0	1	1	0	0	STEMI	2	2	5.94	95	131	3.85	64.8	1.48	24.9	10.63	0	16.6	6.4	14.1	18.1	26.6	33.1	1.11
976439	刘淑琼	234.7	75	0	#NULL!	7521.27	5	1	15575167967	2	#NULL!	#NULL!	#NULL!	23.9	177	88	75	1	1	1		0	0		0	0	1	0	0	0	UA	2		5	126	#NULL!	#NULL!	#NULL!	#NULL!	#NULL!	#NULL!	#NULL!	#NULL!	6.3	#NULL!	#NULL!	#NULL!	#NULL!	#NULL!
1059884	任昭廉	234.9	79	0	#NULL!	10897.5	10		18075101961	#NULL!	#NULL!	#NULL!	#NULL!	24.6	139	80	80	1	1	0		0	0		0	0	1	0	0	0	UA	2		6.98	111	205	4.97	71.1	#NULL!	#NULL!	9.2	#NULL!	#NULL!	#NULL!	#NULL!	15.1	#NULL!	31.1	0.88
1083084	喻日秀	235	86	0	#NULL!	12542.9	8	1	13808421188	1	3	3	#NULL!	21.17	152	86	81	0	0	0		0	0		0	0	0	0	0	0	STEMI	6		9.1	122	292	5.91	65	#NULL!	#NULL!	9.5	#NULL!	4.3	#NULL!	#NULL!	44.3	#NULL!	35.6	1.65
1367322	何淑云	235.1	77	0	#NULL!	89796.2	20	异地医保	15873784875	0	3	2	1	24.44	146	61	58	1	1	0	0	0	0	0	0	1	0	0	0	0	UA	2	/	6.56	124	277	4.55	69.4	1.55	23.6	11.5	#NULL!	6.7	5.74	#NULL!	6.7	11.2	32.6	1.76
984543	刘绵先	235.1	75	1	#NULL!	32669.3	11	3	18674800445	2	4	1	3	#NULL!	130	80	70	0	0	0		0	0		1	0	1	0	0	0	STEMI	5		6.6	144	233	2.96	44.8	#NULL!	#NULL!	11	#NULL!	4.3	#NULL!	#NULL!	10.7	#NULL!	41.7	#NULL!
1342138	高尔和	235.5	77	1	#NULL!	13177.8	10	自费	13908474931	1	2	1	1	19.72	114	58	73	0	0	0	0	0	0	0	0	0	0	0	0	0	UA	2	/	3.82	118	137	2.78	72.7	0.84	22	12.4	0	6.8	4.74	#NULL!	8.1	14.5	34.9	0.71
1211540	陈冬娥	239	78	0	#NULL!	78591.6	17	1	13975357256	2	4	3	1	#NULL!	116	59	73	0	0	0		0	0		0	0	0	0	0	0	STEMI	5		8.89	98	333	6.79	76.4	#NULL!	#NULL!	7.2	#NULL!	#NULL!	#NULL!	#NULL!	45.2	#NULL!	25.6	0.37
378302	赵雅杰	239.7	81	0	#NULL!	10317.5	16	1	13657416211	#NULL!	#NULL!	#NULL!	#NULL!	25	109	62	60	1	1	0		0	0		0	1	1	0	0	0	UA	3		6	115	203	4.09	68.7	#NULL!	#NULL!	11.6	#NULL!	#NULL!	#NULL!	#NULL!	8.3	#NULL!	39	0.82
1137886	何建威	242	79	1	#NULL!	14158.9	9	2	13217336688	2	4	2	2	24.4	128	70	80	1	1	0		0	0		1	0	1	0	0	0	STEMI	2		8.46	138	159	6.31	74.7	#NULL!	#NULL!	11	#NULL!	6.6	#NULL!	#NULL!	15.3	#NULL!	33.4	1.1
1360087	陆仕玉	243.5	77	0	#NULL!	70757.2	13	自费	13808487340	1	5	4	1	20.89	122	70	80	3	1	0		0	0	0	0	0	0	0	0	0	UA	3		8.31	118	333	5.67	68.2	1.92	23.1	10.8	0	#NULL!	4.69	6	21.2	21.3	37.6	1.5
713471	唐海纳	243.9	84	0	#NULL!	10453.5	14	4	15674876517	1	3	1	2	28.44	112	68	74	1	1	0		0	0		0	0	1	0	0	0	UA	3		4.9	105	152	2.46	50.2	#NULL!	#NULL!	12	#NULL!	#NULL!	#NULL!	#NULL!	15.5	#NULL!	35.8	1.76
852072	谭淑华	245	84	0	#NULL!	11348.5	12		13508485947	#NULL!	5	#NULL!	#NULL!	#NULL!	118	59	76	1	1	0		0	0		#NULL!	0	1	0	0	0	UA	3		4.7	56	115	3.17	67.8	#NULL!	#NULL!	8.1	#NULL!	8.4	#NULL!	#NULL!	5.5	#NULL!	39.4	1.36
909846	杨玉华	245.5	75	0	#NULL!	5881.86	8	1	15367818958	1	3	2	1	17.8	115	63	73	1	1	1		0	0		#NULL!	0	1	0	0	0	UA	3		6.4	131	153	4.41	69.3	#NULL!	#NULL!	11.3	#NULL!	#NULL!	6.1	#NULL!	12	#NULL!	36.7	1.39
1050598	陈子肖	245.5	76	1	#NULL!	53378.3	9	2	13974027826	2	4	#NULL!	#NULL!	#NULL!	120	79	91	0	0	0		0	0		0	1	0	0	0	0	STEMI	5		8.53	123	146	6.77	79.4	#NULL!	#NULL!	11.3	#NULL!	6.7	#NULL!	#NULL!	52.1	#NULL!	33.2	1.1
1072660	潘培仁	246.7	77	1	#NULL!	9840.97	7	市医保	13875833951	1	2	1	1	26.29	110	61	96	2	1	1	0	0	0	0	1	0	1	0	1	0	NSTEMI	3	3	9.17	105	143	7.02	76.6	1.44	15.7	11.5	1	13.8	9	7.9	14.1	13.8	36.6	1.26
1378008	黄运林	246.9	76	1	#NULL!	7825.81	7	异地医保	13694997961	0	3	2	1	24.22	140	75	68	1	1	1	0	0	0	0	1	0	1	0	0	0	UA	2	/	4.44	144	144	1.99	44.9	1.87	42.1	12.3	0	10.8	6.8	#NULL!	26.7	18.9	39.4	0.8
595029	罗国华	247.6	81	0	#NULL!	10619	9	1	13974900188	1	4	#NULL!	#NULL!	#NULL!	205	88	77	1	1	1		0	0		0	0	1	0	0	0	NSTEMI	2		4.3	122	160	4.25	98.74	#NULL!	#NULL!	13.9	#NULL!	#NULL!	7.7	#NULL!	13.7	#NULL!	39.6	1.17
1316071	蒋湘云	247.6	81	0	#NULL!	66909.9	9	市医保	84515545	0	5	3	2	23	150	93	72	3	1	0		0	0	0	0	0	1	0	0	0	UA	3		7.56	112	291	5.9	78	0.97	12.8	10.9	0	7.5	4.62	5.7	17.9	16.1	29.6	1.1
1273998	李石华	248.4	83	1	#NULL!	102143	21	1	13874832062	2	4	4	0	#NULL!	106	63	73	1	1	0		0	0		0	1	0	0	0	1	STEMI	7		14.7	126	160	12.82	87.3	#NULL!	#NULL!	11.2	#NULL!	#NULL!	#NULL!	#NULL!	8.1	#NULL!	30.1	0.43
752451	刘刚书	249.3	75	1	#NULL!	20251.2	20	省医保	13507489012	#NULL!	#NULL!	#NULL!	#NULL!	24.16	124	64	51	2	1	1		0	0	1	1	0	1	1	0	1	UA	3		4.85	122	138	3.26	67.3	0.86	17.7	10.9	0	5.7	5.4	6.2	#NULL!	#NULL!	#NULL!	1.02
1089345	陈晓	250	75	0	#NULL!	14051.4	12	2	13617492656	2	2	#NULL!	2	23.73	110	50	58	1	1	0		0	0		0	0	1	0	0	0	UA	2		11.27	97	271	9.28	82.3	#NULL!	#NULL!	10.3	#NULL!	4.23	#NULL!	#NULL!	11.4	#NULL!	30.5	1.56
1152970	杨玉梅	250.5	83	1	#NULL!	9798.23	3	3	13507438367	1	4	4	0	#NULL!	153	88	110	0	0	0		0	0		0	0	0	0	0	0	STEMI	6		5.56	116	176	4.32	77.8	#NULL!	#NULL!	10.7	#NULL!	6.2	#NULL!	#NULL!	13.6	#NULL!	34.9	0.94
1121863	周利君	250.9	76	0	#NULL!	13390.3	10	1	18373181077	2	3	1	2	23.23	120	63	87	1	1	0		0	0		0	0	1	0	0	0	UA	1		4.57	137	148	3.21	70.2	#NULL!	#NULL!	13	#NULL!	#NULL!	#NULL!	#NULL!	19.4	#NULL!	38.1	1.52
1136138	恽元芳	251	78	0	#NULL!	12215.6	9	2	18908453999	1	3	1	2	30.82	119	63	68	1	1	0		0	0		0	1	1	0	0	0	UA	3		11.55	107	260	7.51	65	#NULL!	#NULL!	9.4	#NULL!	5.9	#NULL!	#NULL!	18	#NULL!	33.4	0.69
1289074	艾莲香	251.1	75	0	#NULL!	9560.43	6	新农合	13710680080	1	5	3	2	24.1	104	70	102	0	0	1		0	0	0	0	1	0	0	0	0	NSTEMI	1	2	23	144	245	7.09	30.9	15.02	65.3	9.6	0	12.8	10.5	8.7	20.7	58.2	36.3	3.12
941413	周申溢	251.2	75	1	#NULL!	11587.1	9	3	18777198488	2	4	#NULL!	#NULL!	24.22	152	86	98	1	1	0		0	0		1	0	1	0	0	0	UA	2		6.78	147	164	4.63	68.2	#NULL!	#NULL!	10.4	#NULL!	5.12	#NULL!	#NULL!	27.9	#NULL!	36.1	1.28
1270626	苏二秀	252.1	78	0	#NULL!	9938.53	8	1	13627493022	2	3	2	1	26.1	133	85	84	1	1	1		0	0		0	0	0	1	0	0	UA	3		6.11	126	204	3.51	57.4	#NULL!	#NULL!	10.4	#NULL!	#NULL!	6.9	#NULL!	14.7	#NULL!	38.3	2.11
1272349	罗喜珍	253.5	78	0	#NULL!	12272	7	1	17775809507	2	3	0	3	#NULL!	116	62	81	1	1	0		0	0		0	0	0	1	0	0	UA	3		6.81	123	209	4.31	63.3	#NULL!	#NULL!	10.2	#NULL!	#NULL!	#NULL!	#NULL!	#NULL!	#NULL!	#NULL!	0.59
1210419	李桔香	255.2	80	0	#NULL!	8152.47	9	长沙县住院医保	18627571045	0	4	3	1	21.4	169	80	87	1	1	0	0	0	0	0	0	0	1	0	0	0	UA	2	/	6.91	129	264	4.55	65.9	1.7	24.6	9.6	0	#NULL!	#NULL!	#NULL!	12.1	20.3	36.2	0.7
1210419	李桔香	255.4	78	0	#NULL!	8180.71	7	3	18627571045	1	4	1	3	28.9	162	95	100	1	1	0		0	0		0	0	1	0	0	0	STEMI	6		7.03	127	262	4.38	62.4	#NULL!	#NULL!	10	#NULL!	6	#NULL!	#NULL!	27.5	#NULL!	33.8	0.78
1062613	向树辉	255.7	75	0	#NULL!	26084.4	5	4	15074828386	2	1	1	0	#NULL!	119	76	74	1	1	0		0	0		0	0	1	0	0	0	STEMI	5		8.02	110	248	7.32	91.4	#NULL!	#NULL!	10	#NULL!	#NULL!	#NULL!	#NULL!	61.3	#NULL!	35.7	0.91
1243929	李德正	257.8	75	1	#NULL!	37149.5	5	3	13828476458	2	4	2	2	22.22	108	59	83	0	0	0		0	0		0	0	1	0	0	0	NSTEMI	6		4.09	109	177	2.51	61.4	#NULL!	#NULL!	9.8	#NULL!	7.1	#NULL!	#NULL!	5.3	#NULL!	34.3	0.95
1120379	窦虹	261.8	77	0	#NULL!	39171.9	4	1	13467542222	1	1	0	1	22.51	118	52	58	1	1	0		0	0		0	0	0	0	0	0	NSTEMI	5		6.38	110	293	3.66	57.3	#NULL!	#NULL!	10.3	#NULL!	#NULL!	#NULL!	#NULL!	21.6	#NULL!	33.3	2.18
741095	林幼经	262.4	80	0	#NULL!	70429.1	11	1	18182100758	2	3	0	3	#NULL!	88	61	116	1	1	0		0	0		0	1	1	1	0	0	STEMI	8		21.2	133	183	19.4	91.54	#NULL!	#NULL!	12.4	#NULL!	9.2	#NULL!	#NULL!	221.8	#NULL!	34.2	2.07
841730	李广强	263.5	81	1	#NULL!	8942.16	7	4	13974948888	2	3	3	0	25.51	133	71	74	0	0	1		0	0		1	0	1	1	0	0	UA	3		6.59	121	121	4.85	75	#NULL!	#NULL!	10.6	#NULL!	#NULL!	4.6	#NULL!	9.7	#NULL!	35.9	0.77
1262186	孟湘	264.5	77	0	#NULL!	257141	29	1	13607312246	2	2	1	1	23.6	119	78	92	1	1	1		0	0		0	0	1	0	0	1	STEMI	8		10.64	115	135	9.16	86.1	#NULL!	#NULL!	14.6	#NULL!	12.9	#NULL!	#NULL!	16.7	#NULL!	29.1	1.56
1168407	唐德新	264.5	84	1	#NULL!	101714	14	2	18648908892	1	7	1	6	21	183	93	80	1	1	0		0	0		1	1	1	0	0	0	UA	2		9.41	105	257	7.6	80.8	#NULL!	#NULL!	10.4	#NULL!	4.96	#NULL!	#NULL!	14.3	#NULL!	36.9	1.83
1209505	刘运先	264.8	75	0	#NULL!	68074.2	7	5	13907408899	2	2	2	0	20.6	130	70	74	1	1	0		0	0		0	0	1	0	0	0	NSTEMI	5		7.99	129	117	6.19	77.5	#NULL!	#NULL!	13.1	#NULL!	#NULL!	6.13	#NULL!	18	#NULL!	36.2	1.27
#NULL!	潘贞墀	265.6	76	1	#NULL!	8641.1	8	自费	85336717	1	2	1	1	22.8	130	63	50	1	1	0	0	0	0	0	0	0	0	1	0	0	UA	2	/	3.4	122	115	1.57	46.7	1.11	32.6	11.6	0	8.7	4.8	#NULL!	15.5	22.8	34.8	0.69
1165666	叶璞玉	267.1	77	0	#NULL!	11104.6	8	1	13908403856	2	2	1	1	19.5	104	64	57	1	1	1		0	0		0	0	1	0	0	0	UA	2		6.87	126	130	4.42	61.4	#NULL!	#NULL!	12.8	#NULL!	#NULL!	6.2	#NULL!	24.7	#NULL!	34.9	0.81
569018	曹瑞武	267.5	78	0	#NULL!	78995.9	12	1	18684838810	2	3	2	1	#NULL!	180	70	75	1	1	1		0	0		0	0	1	0	0	0	STEMI	5		5	106	235	3.65	73.1	#NULL!	#NULL!	10.9	#NULL!	#NULL!	8.5	#NULL!	#NULL!	#NULL!	36.3	3.88
1306947	胡代云	268.2	78	0	#NULL!	11422.2	15	自费	13873135058	1	2	1	1	22.48	134	64	70	3	1	0		0	0	0	0	0	1	0	0	0	UA	2		6.8	126	188	5.03	74	1.69	24.9	11.2	0	6.5	#NULL!	6.3	14.5	15.3	39.1	1.44
1364922	黄琼瑶	270.9	76	0	#NULL!	62546.3	13	自费	13874855815	0	2	2	0	22	148	78	82	3	1	0	0	0	0	0	0	0	1	0	0	0	UA	2	1	6.09	134	179	4.25	69.7	1.37	22.5	12.1	0	11.4	4.8	6	17.3	12.4	36.7	1.77
865292	潘子谦	271	85	1	#NULL!	16605.7	13	1	13974907118	1	2	1	1	#NULL!	139	75	74	1	1	1		0	0		1	0	1	0	0	0	NSTEMI	6		5.86	91	217	3.41	58.2	#NULL!	#NULL!	9.7	#NULL!	#NULL!	5.6	#NULL!	8.4	#NULL!	36.3	#NULL!
1247096	曾碧初	271	82	1	#NULL!	9577.08	7	2	13875429333	2	3	1	2	19	125	70	65	0	0	0		0	0		0	0	1	0	0	0	UA	2		8.18	131	189	5.82	71.2	#NULL!	#NULL!	9.2	#NULL!	6.4	#NULL!	#NULL!	19.8	#NULL!	29.9	1.4
1175861	李细南	271.3	82	0	#NULL!	44075.7	13	5	13574876455	1	5	4	1	24.14	140	55	65	1	1	0		0	0		0	1	1	0	0	0	UA	3		8.3	128	208	4.97	59.9	#NULL!	#NULL!	10.7	#NULL!	#NULL!	5.4	#NULL!	#NULL!	#NULL!	32	#NULL!
1068956	钟治平	271.5	79	1	#NULL!	14131.4	9	2	13487991935	2	2	2	0	22.58	138	81	56	1	1	0		0	0		0	0	1	0	0	0	UA	4		5.23	137	199	3	57.3	#NULL!	#NULL!	9.9	#NULL!	#NULL!	#NULL!	#NULL!	10.5	#NULL!	37.8	0.59
1127551	宋和泗	272.2	75	1	#NULL!	103599	14	1	13707313522	2	3	#NULL!	#NULL!	23.2	150	70	78	1	1	1		0	0		0	0	1	0	0	0	UA	3		7.58	113	286	4.98	65.8	#NULL!	#NULL!	11.1	#NULL!	10.1	6.7	#NULL!	29.6	#NULL!	33	0.92
1202484	钟诗有	272.2	80	1	#NULL!	43295.4	4	3	15273139626	1	6	4	2	16.5	100	70	113	0	0	0		0	0		1	0	0	0	0	0	STEMI	7		12.98	143	148	11.69	90.1	#NULL!	#NULL!	10.8	#NULL!	13.83	8.6	#NULL!	165.8	#NULL!	37.1	0.63
1359969	谭树存	272.8	75	1	#NULL!	111376	7	自费	13671243144	1	1	0	1	#NULL!	119	86	89	0	0	1	0	0	0	0	0	0	1	0	0	0	NSTEMI	2	2	7.17	117	268	5.47	76.3	1.08	15.1	11	1	9.2	7.1	#NULL!	23.5	52.4	29.3	1.16
1018714	涂习文	273	82	0	#NULL!	47636.6	6	3	13007307146	1	3	2	3	#NULL!	129	72	73	1	1	0		0	0		0	0	1	1	0	0	UA	2		11.1	114	374	7.55	67.9	#NULL!	#NULL!	10.4	#NULL!	4.8	#NULL!	#NULL!	26.5	#NULL!	37.8	1.13
1172094	蔡舜钦	273.8	76	1	#NULL!	34233	5	1	13549612788	2	3	1	2	18.07	140	69	67	1	1	0		0	0		1	0	1	0	0	0	UA	2		7.07	127	140	5.62	79.6	#NULL!	#NULL!	11.7	#NULL!	#NULL!	#NULL!	#NULL!	70.8	#NULL!	38.8	0.96
1169763	陈克俊	274.9	82	1	#NULL!	9857.11	8	2	15367809768	2	2	1	1	19.6	101	66	60	0	0	0		0	0		#NULL!	0	0	0	0	1	UA	2		6.98	116	167	5.35	76.7	#NULL!	#NULL!	8.2	#NULL!	#NULL!	#NULL!	#NULL!	9.9	#NULL!	36.7	2.26
1309515	罗国兰	275.3	79	0	#NULL!	23080.7	9	自费	18773844422	1	2	1	1	#NULL!	117	59	64	3	1	0		0	0	0	0	0	0	0	0	0	UA	3		5.28	133	157	3.43	65	1.37	25.9	11.3	0	#NULL!	#NULL!	5.7	10.4	12.8	39.4	1.41
1014467	王淑纯	275.3	77	0	#NULL!	7943.82	7	2	13973208193	2	3	2	1	23.14	108	68	62	1	1	0		0	0		0	0	1	0	0	0	UA	2		5.7	117	189	3.83	67	#NULL!	#NULL!	8.1	#NULL!	#NULL!	#NULL!	#NULL!	9.3	#NULL!	37.9	1.84
1196501	阳国宏	275.7	79	1	#NULL!	166050	14	4	13874826598	2	4	3	1	16.6	120	70	122	0	0	0		0	0		0	0	0	0	0	0	STEMI	7		31.06	124	248	28.53	91.8	#NULL!	#NULL!	10	#NULL!	9.33	#NULL!	#NULL!	62	#NULL!	25.6	0.88
1304478	刘玉华	275.9	77	0	#NULL!	22758.2	12	自费	17707313233	1	3	2	1	22.58	116	74	68	1	1	1	3	1	1	0	0	1	1	0	0	0	NSTEMI	3	2	5.9	78	197	4.53	76.7	1.05	17.8	11.1	0	#NULL!	#NULL!	8.6	16.9	27	29.6	1.09
951711	赵紫金	276.6	76	1	#NULL!	60328.1	13	2	13908475810	2	2	1	1	#NULL!	140	70	70	0	0	1		0	0		1	0	1	1	0	0	STEMI	6		7	90	188	4.88	70.1	#NULL!	#NULL!	13	#NULL!	8.7	6.8	#NULL!	18.6	#NULL!	34.5	2.36
1169931	谢纯	277	75	0	#NULL!	14262.9	10	1	18007399366	1	5	3	2	23.7	152	69	56	1	1	1		0	0		0	0	1	1	0	1	UA	3		6.29	124	188	3.03	68.2	#NULL!	#NULL!	9.2	#NULL!	#NULL!	#NULL!	#NULL!	20.2	#NULL!	38.6	1.2
1096349	张月娥	277	80	0	#NULL!	48732.7	13	1	13723855581	1	4	4	0	23.19	91	60	73	0	0	0		0	0		0	0	0	0	0	0	STEMI	5		6.13	118	168	3.89	63.6	#NULL!	#NULL!	10.4	#NULL!	#NULL!	5.3	#NULL!	42	#NULL!	33.5	1.61
1359826	刘良才	277.2	75	1	#NULL!	39902.8	10	自费	15084899939	1	3	1	2	#NULL!	135	71	74	0	0	0	3	1	1	0	0	0	0	0	0	0	STEMI	2	2	7.91	68	167	7.19	90.9	0.54	6.8	9.7	1	#NULL!	#NULL!	#NULL!	18.2	49	31	0.72
913562	朱菊荣	278	72	1	#NULL!	11524.2	12	3	13755067971	2	3	1	2	#NULL!	133	71	71	1	1	1		0	0		0	0	1	0	0	0	UA	2		11.33	143	276	10.26	90.5	#NULL!	#NULL!	9.2	#NULL!	#NULL!	#NULL!	#NULL!	48	#NULL!	31.5	1.38
897549	张佩芝	278.1	80	0	#NULL!	10671.8	11	1	13874955208	1	2	#NULL!	#NULL!	20.3	149	79	92	1	1	1		0	0		#NULL!	0	1	1	0	1	UA	2		#NULL!	122	#NULL!	#NULL!	#NULL!	#NULL!	#NULL!	#NULL!	#NULL!	#NULL!	14.2	#NULL!	27.8	#NULL!	#NULL!	2.31
1156360	陈松亭	278.1	83	1	#NULL!	6631.81	7	异地联网	15074899052	1	2	2	0	24.51	118	66	66	0	0	0		0	0	0	1	0	1	0	0	1	UA	3		3.32	115	157	2.31	69.6	0.73	22	10.8	1	3.3	4.8	5.6	18.1	26.1	37.1	0.57
1373793	张宏开	278.6	75	1	#NULL!	40832.6	8	浏阳	13755040228	1	2	1	1	27.89	160	83	75	3	1	0		0	0	0	1	0	0	0	0	0	UA	3		6.06	143	219	4.14	68.4	1.19	19.6	11.8	1	5.3	#NULL!	6.2	27.7	26	32.9	1.95
1326991	黄元和	279	75	1	#NULL!	12310.3	9	自费	15842986819	1	3	2	1	22.53	95	57	77	3	1	0		0	0	0	1	0	0	0	0	0	UA	2	/	8.11	85	307	5.89	72.7	1.43	17.6	12.4	1	#NULL!	#NULL!	#NULL!	11.4	11.8	37.9	1.14
647279	刘中堂	279.2	79	1	#NULL!	17597.1	12	4	13574183726	2	1	0	1	21.78	127	58	51	1	1	1		0	0		0	1	1	0	0	0	UA	3		6.22	130	281	4.6	74	#NULL!	#NULL!	10.3	#NULL!	#NULL!	5.6	#NULL!	11.3	#NULL!	39.5	0.9
1287726	刘达仁	279.7	77	1	#NULL!	61943.9	9	自费	13875910719	1	2	1	1	#NULL!	75	52	80	3	1	0	0	0	0	0	1	0	0	0	0	0	STEMI	4	4	7.96	132	196	6.7	84.2	0.94	11.8	10	0	#NULL!	#NULL!	#NULL!	113.6	242.3	34.8	0.6
752451	刘刚书	279.8	77	1	#NULL!	11359.1	12	4	13507489012	2	2	1	1	23.12	133	74	68	1	1	1		0	0		1	0	1	1	0	0	UA	2		5.38	139	160	3.5	65	#NULL!	#NULL!	10.8	#NULL!	#NULL!	#NULL!	#NULL!	14.9	#NULL!	36	1.28
1063279	梁伦初	279.9	76	1	#NULL!	62648.4	26	2	13786883043	2	3	1	2	22.26	117	72	80	1	1	0		0	0		1	0	1	0	0	0	NSTEMI	6		16.74	90	83	14.83	88.6	#NULL!	#NULL!	9.8	#NULL!	#NULL!	5.4	#NULL!	32.8	#NULL!	35	2.65
1117226	万光生	280.1	75	1	#NULL!	10496.3	8		15274026816	#NULL!	#NULL!	#NULL!	#NULL!	19.48	146	92	72	1	1	1		0	0		0	0	0	0	0	1	UA	3		3.35	125	94	1.66	49.5	#NULL!	#NULL!	12.6	#NULL!	#NULL!	#NULL!	#NULL!	8.3	#NULL!	35.5	0.46
1071275	陶桂香	280.4	78	0	#NULL!	9231.41	8	2	13907411980	2	5	2	3	24.4	188	78	66	1	1	1		0	0		1	1	1	0	0	0	NSTEMI	3		7.36	127	208	4.78	65	#NULL!	#NULL!	11.1	#NULL!	#NULL!	9.6	#NULL!	22.9	#NULL!	38.1	1.95
1168666	傅向求	280.4	81	1	#NULL!	62782.3	10	3	18511375775	2	3	3	0	18.37	106	65	86	0	0	0		0	0		0	0	1	0	0	0	STEMI	7		5.11	108	194	4.31	84.3	#NULL!	#NULL!	11.1	#NULL!	6.9	#NULL!	#NULL!	14.1	#NULL!	27.8	0.6
954382	田美珍	280.7	77	0	#NULL!	9065.92	7	1	82639707	1	4	1	3	#NULL!	136	59	108	1	1	1		0	0		0	0	1	0	0	0	UA	3		5	107	156	3.28	66.1	#NULL!	#NULL!	8.7	#NULL!	9.8	12.2	#NULL!	71.3	#NULL!	40.9	0.97
975565	万正贵	280.7	76	1	#NULL!	33839.7	8	2	13875804030	1	1	1	0	26.446	146	76	80	1	1	0		0	0		0	0	1	1	0	0	UA	2		3.4	136	132	1.86	54.5	#NULL!	#NULL!	9.8	#NULL!	#NULL!	#NULL!	#NULL!	28.1	#NULL!	41.9	1.17
1294213	黄存芝	280.7	76	1	#NULL!	40456.3	9	自费	18216351709	1	2	1	1	21.2	115	78	95	0	0	0		0	0	0	0	0	0	0	0	0	STEMI	1	2	10.71	110	132	9.12	85.1	0.63	5.9	11.8	1	9.1	#NULL!	5.3	17.8	114.7	31.6	0.9
1365277	陈元娇	280.8	82	0	#NULL!	41778.3	8	自费	18873358015	1	6	4	2	20.8	134	82	62	3	1	0		0	0	0	0	0	1	1	0	0	UA	3		4.52	99	144	3.56	78.8	0.67	14.8	14.6	0	6	5.1	6.4	47.7	62.2	33.8	1.08
#NULL!	袁冬菊	281.8	86	0	#NULL!	#NULL!	#NULL!	2	13348699691	2	6	5	1	#NULL!	166	75	68	1	1	1		0	0		0	#NULL!	#NULL!	#NULL!	#NULL!	#NULL!	UA	1		#NULL!	99	#NULL!	#NULL!	#NULL!	#NULL!	#NULL!	#NULL!	#NULL!	#NULL!	#NULL!	#NULL!	26.9	#NULL!	#NULL!	1.19
1352301	李家福	281.9	76	1	#NULL!	21465.2	8	浏阳市住院医保	13875857143	1	3	2	1	18.55	121	95	68	1	1	1	0	0	0	1	1	1	1	0	0	0	STEMI	3	/	3.54	80	235	2.9	81.9	0.5	14.1	#NULL!	0	10.2	5.6	6.1	67.9	71.9	28.4	1.27
1294710	黄联瑄	282	76	1	#NULL!	22060.1	11	市医保	15273117258	0	2	0	2	20.21	118	49	95	3	1	0		0	0	0	1	1	0	0	0	0	STEMI	1	2	8.13	114	127	5.59	68.8	1.22	15	13.8	1	6.4	#NULL!	#NULL!	13	22.9	33.8	0.72
925463	范俊华	282.3	82	1	#NULL!	12860	13	2	13036782552	2	3	2	1	#NULL!	158	84	87	1	1	1		0	0		1	1	1	0	0	0	UA	3		8.5	119	174	5.43	63	#NULL!	#NULL!	11.5	#NULL!	#NULL!	9.3	#NULL!	29.9	#NULL!	39.3	4.79
1353488	潘伏英	282.4	80	0	#NULL!	8844.89	10	新农合	13808416406	0	5	1	4	26.35	170	88	95	3	1	1		0	0	0	0	0	1	0	0	0	UA	4		10.78	136	203	8.37	77.6	1.51	14	11.1	1	9.5	11.2	8.5	10.8	15.1	36.9	2.95
1204503	梁玉珍	282.6	82	0	#NULL!	12448	10	3	13602456706	1	8	1	7	#NULL!	113	65	85	0	0	0		0	0		0	0	1	0	0	1	STEMI	7		4.51	101	78	3.83	84.9	#NULL!	#NULL!	12.2	#NULL!	#NULL!	#NULL!	#NULL!	187.1	#NULL!	31.8	1.41
1171640	霍正球	282.6	77	1	#NULL!	8628.2	8	2	13723897246	1	4	2	2	23.87	140	86	92	1	1	1		0	0		0	0	1	1	0	1	UA	2		5.95	127	124	4.47	75.1	#NULL!	#NULL!	10.7	#NULL!	#NULL!	8.6	#NULL!	17.2	#NULL!	38.7	0.92
1024789	陶顺兰	283.1	78	0	#NULL!	9392.67	3	5	18911862785	1	4	2	2	#NULL!	116	68	74	0	0	0		0	0		0	0	1	#NULL!	0	1	STEMI	8		8.3	126	272	6.28	75.6	#NULL!	#NULL!	11.3	#NULL!	5.39	#NULL!	#NULL!	15.4	#NULL!	36.4	1.04
1321525	邓介洪	283.1	84	1	#NULL!	7948.01	8	自费	13874921376	1	5	2	3	20.28	160	60	47	0	0	0		0	0	1	1	0	1	0	0	0	UA	3		5.44	113	171	2.82	51.8	1.49	27.4	10.9	1	6.9	5.1	#NULL!	49.2	22.3	34.4	1.32
1203760	游运桃	283.3	81	0	#NULL!	2692.1	3	1	13755147480	1	2	1	1	17.8	140	63	82	1	1	0		0	0		0	0	1	0	0	0	NSTEMI	3		5.8	80	424	4.58	79	#NULL!	#NULL!	8.8	#NULL!	#NULL!	#NULL!	#NULL!	10.3	#NULL!	32.6	1.38
1235304	苏德云	284.7	77	1	#NULL!	53218.2	11	3	13549665636	2	3	2	1	20.55	117	66	77	0	0	0		0	0		1	1	1	0	0	0	UA	2		2.28	130	149	1.16	50.9	#NULL!	#NULL!	10.6	#NULL!	#NULL!	#NULL!	#NULL!	13.6	#NULL!	36.4	1.04
587488	黄振强	285.3	82	1	#NULL!	27304.5	21	4	18807414085	2	#NULL!	#NULL!	#NULL!	#NULL!	116	71	71	1	1	0		0	0		1	0	1	0	0	0	UA	3		4.1	87	308	3.13	76.4	#NULL!	#NULL!	9.1	#NULL!	#NULL!	6.1	#NULL!	#NULL!	#NULL!	#NULL!	2.19
1241532	曾树娥	285.7	80	1	#NULL!	112021	9	4	13487312616	2	4	1	3	#NULL!	86	67	79	0	0	0		0	0		0	0	0	0	0	1	STEMI	8		8.66	115	153	7.62	88	#NULL!	#NULL!	12.1	#NULL!	7.66	#NULL!	#NULL!	43.2	#NULL!	40.3	1.08
958086	张欣敏	286.4	80	0	#NULL!	19430.8	11	4	85499498	1	2	1	1	25.9	141	86	65	1	1	1		0	0		0	0	0	0	0	0	UA	3		4.44	118	143	2.94	66.2	#NULL!	#NULL!	10.7	#NULL!	#NULL!	6.4	#NULL!	11.6	#NULL!	39.4	0.85
649663	戴明湖	286.7	81	0	#NULL!	3141.61	3	1	18874266536	2	3	2	1	21.68	163	83	70	1	1	0		0	0		#NULL!	0	1	0	0	0	NSTEMI	2		6.74	103	228	4.02	59.6	#NULL!	#NULL!	10.3	#NULL!	6.8	#NULL!	#NULL!	15	#NULL!	39.6	2.06
804028	周国辉	287.1	77	0	#NULL!	5830.85	7	1	13348615271	1	2	1	1	25.4	140	80	44	0	0	0		0	0		0	0	1	1	1	0	UA	2		5.14	135	225	2.72	52.9	#NULL!	#NULL!	9.2	#NULL!	#NULL!	#NULL!	#NULL!	16.7	#NULL!	43.7	1.64
1187559	陈建业	287.2	76	1	#NULL!	4120.3	5	1	15802615212	2	#NULL!	#NULL!	#NULL!	23.8	160	73	64	1	1	0		0	0		0	0	1	0	0	0	UA	3		4.66	140	238	2.92	62.8	#NULL!	#NULL!	9.4	#NULL!	5.7	#NULL!	#NULL!	#NULL!	#NULL!	#NULL!	1.21
1252608	林淑娟	287.6	76	0	#NULL!	11723.5	8	1	13707489013	2	2	1	1	26.89	132	82	80	1	1	0		0	0		0	0	1	0	0	0	UA	2		7.14	127	212	4.52	63.3	#NULL!	#NULL!	9	#NULL!	#NULL!	#NULL!	#NULL!	19.6	#NULL!	40.5	1.11
1331183	陶华生	288.6	75	1	#NULL!	73286.9	7	自费	13907390282	1	4	3	1	16.8	167	84	65	2	1	0		0	0	0	1	0	0	0	0	0	UA	2		4.42	116	112	2.55	57.6	1.24	28.1	11.9	0	5.2	#NULL!	#NULL!	13.9	22.3	31.3	0.69
1125732	陈亚华	288.7	77	0	#NULL!	8270.84	8	4	18684990598	2	2	1	1	#NULL!	112	57	55	0	0	0		0	0		0	0	0	0	0	0	STEMI	6		5.36	122	99	3.43	63.9	#NULL!	#NULL!	14	#NULL!	#NULL!	#NULL!	#NULL!	25.5	#NULL!	31	1.6
1143585	黄绍泉	288.9	77	1	#NULL!	27140	10	2	15802551809	2	4	3	1	23.38	140	70	65	1	1	0		0	0		0	1	1	0	0	0	UA	3		6.43	84	109	4.71	73.1	#NULL!	#NULL!	9.9	#NULL!	#NULL!	7.6	#NULL!	19.6	#NULL!	36	1.19
1375238	曹一鸣	289.2	77	1	#NULL!	13836.7	14	省医保	18974952925	1	1	1	0	21.45	146	76	91	1	1	1	0	0	0	0	0	0	0	0	0	0	UA	2	/	4.64	130	181	3.06	66	0.91	19.6	9.9	1	7.7	5.33	6	10.8	18.3	36.3	0.75
1138440	唐正文	289.5	81	1	#NULL!	13924.3	9	1	13908499028	2	3	2	1	21.67	148	93	84	1	1	0		0	0		1	1	1	0	0	1	UA	2		7.33	146	173	4.62	63	#NULL!	#NULL!	11.5	#NULL!	5.21	#NULL!	#NULL!	56.2	#NULL!	37.2	0.75
1374336	杨泽芳	290	80	0	#NULL!	14507.9	12	长沙市医保	13873122969	0	5	2	3	23.78	111	58	78	1	1	1	0	0	0	0	0	0	1	1	0	0	UA	2	/	7.82	68	252	5.76	73.8	1.52	19.4	10.6	1	10.8	6.8	#NULL!	6.6	17.3	32	0.74
802069	谷顺英	290	76	0	#NULL!	18216.2	16	2	13974859286	1	3	1	2	#NULL!	201	99	105	1	1	1		0	0		0	0	1	0	0	0	UA	3		6.92	116	178	4.47	64.7	#NULL!	#NULL!	10.6	#NULL!	#NULL!	9.1	#NULL!	16	#NULL!	38.8	3.82
1375749	周火生	290	83	1	#NULL!	79614	8	自费	18274432099	1	5	3	2	18	98	54	75	0	0	0		0	0	0	1	0	0	0	0	0	STEMI	1	2	7.73	122	230	2.75	74.3	1.18	15.3	12.4	0	4.1	4.36	#NULL!	17.9	24.9	29.8	1.35
1089477	李玉枚	291	78	0	#NULL!	7548.08	5	3	13135019117	1	3	#NULL!	#NULL!	23.12	103	58	96	1	1	0		0	0		0	0	1	0	0	0	NSTEMI	6		4.88	110	371	2.89	59.4	#NULL!	#NULL!	8.5	#NULL!	5.7	#NULL!	#NULL!	10.1	#NULL!	31.7	2.44
154467	石专	291.1	80	1	#NULL!	11240	9	5	13908478158	2	#NULL!	#NULL!	#NULL!	22.49	120	60	80	1	1	0		0	0		1	0	1	0	0	0	UA	2		6.6	137	168	3.66	55.9	#NULL!	#NULL!	10.4	#NULL!	#NULL!	#NULL!	#NULL!	14.5	#NULL!	44.4	0.78
1279677	袁华湘	291.2	79	0	#NULL!	35699.8	8	2	13507318579	2	3	3	0	24.14	119	74	80	0	0	0		0	0		0	0	1	0	0	0	UA	2		6.07	119	205	3.88	63.9	#NULL!	#NULL!	12.5	#NULL!	6.7	#NULL!	#NULL!	12.8	#NULL!	39.9	1.36
1222305	彭淑连	291.6	78	0	#NULL!	8908.27	6	1	15015082865	1	2	2	0	29.9	132	94	80	1	1	0		0	0		0	0	0	0	0	0	UA	3		7.72	122	180	5.31	68.9	#NULL!	#NULL!	12.2	#NULL!	#NULL!	#NULL!	#NULL!	8.7	#NULL!	40.2	1.88
1005979	朱恒英	291.6	77	0	#NULL!	12393	14	3	13786161777	2	2	#NULL!	#NULL!	#NULL!	142	79	78	1	1	0		0	0		0	0	1	0	0	1	UA	4		5.1	89	218	2.61	50.8	#NULL!	#NULL!	11.4	#NULL!	6.8	#NULL!	#NULL!	10.8	#NULL!	37.3	2.55
1006966	曾乔生	291.7	75	1	#NULL!	13401.1	8	2	13507389286	2	3	2	1	23.18	122	74	77	1	1	1		0	0		1	1	1	0	0	0	UA	2		4.9	133	280	2.6	52.7	#NULL!	#NULL!	11	#NULL!	#NULL!	7.1	#NULL!	20.2	#NULL!	44.4	1.87
752946	张丽珍	292.8	80	0	#NULL!	#NULL!	#NULL!	1	15173198839	2	3	2	1	#NULL!	143	75	75	1	1	0		0	0		#NULL!	#NULL!	#NULL!	#NULL!	#NULL!	#NULL!	UA	1		#NULL!	104	#NULL!	#NULL!	#NULL!	#NULL!	#NULL!	#NULL!	#NULL!	#NULL!	#NULL!	#NULL!	34.2	#NULL!	#NULL!	1.34
1322783	曾浩黎	293.3	76	1	#NULL!	35843.1	6	长沙市医保	15974100909	1	2	1	1	20.4	116	60	90	1	1	1	1(3)	1	1	0	0	0	0	0	0	0	NSTEMI	1	2	3.94	89	136	2.58	65.4	1	25.4	10.1	0	11	4.56	6.5	16.3	33.2	31.4	0.55
1235321	曾文明	293.9	79	1	#NULL!	38725.7	8	1	13908437233	1	3	2	1	23.26	135	74	82	1	1	0		0	0		1	0	0	1	0	0	UA	2		4.26	120	160	2.76	64.8	#NULL!	#NULL!	12.3	#NULL!	#NULL!	#NULL!	#NULL!	9.9	#NULL!	37.3	0.47
1192333	彭德明	294	80	1	#NULL!	60248.1	35	1	13973185535	1	4	1	3	26.4	110	65	94	1	1	0		0	0		1	0	0	0	0	0	STEMI	6		7.21	116	212	5.1	70.8	#NULL!	#NULL!	10.9	#NULL!	#NULL!	#NULL!	#NULL!	16.5	#NULL!	32.3	#NULL!
1324216	周炳根	294.2	77	1	#NULL!	67273.4	8	市医保	13974933819	1	4	2	2	19.53	106	64	56	0	0	0	0	0	0	0	1	0	1	0	0	0	UA	3	1	6.68	115	112	4.59	68.7	1.47	22	13.3	0	4.8	#NULL!	#NULL!	#NULL!	#NULL!	#NULL!	1.22
1255191	李霞英	295.1	76	0	#NULL!	294237	34		18907325869	#NULL!	2	1	1	#NULL!	140	110	103	0	0	0		0	0		0	0	0	0	0	1	STEMI	8		13.68	84	228	11.2	81.9	#NULL!	#NULL!	10	#NULL!	9.4	#NULL!	#NULL!	30	#NULL!	27.7	1.39
1136060	杨一江	295.4	80	1	#NULL!	77841.1	11	1	13907375671	2	3	3	0	24.92	120	68	79	1	1	0		0	0		0	0	1	0	0	0	STEMI	6		7.95	119	138	5.74	72.2	#NULL!	#NULL!	13	#NULL!	#NULL!	#NULL!	#NULL!	31.8	#NULL!	33.9	1.35
1212289	张世英	295.8	75	0	#NULL!	15224.8	9	2	15115161757	2	3	2	1	17.3	123	78	88	1	1	1		0	0		0	0	1	0	0	0	STEMI	3		12.42	150	235	7.48	60.3	#NULL!	#NULL!	11.8	#NULL!	#NULL!	11.3	#NULL!	37.2	#NULL!	#NULL!	2.79
1171811	邹治华	295.9	81	0	#NULL!	21050.2	10	4	13874915454	1	2	2	0	#NULL!	120	80	94	1	1	1		0	0		0	1	1	0	0	0	STEMI	7		21.36	114	154	17.6	82.4	#NULL!	#NULL!	10.3	#NULL!	#NULL!	8.9	#NULL!	45.6	#NULL!	29.1	0.78
1200975	何重华	296.2	77	0	#NULL!	21191.8	9	2	13975114262	2	2	0	2	17.26	136	74	75	1	1	1		0	0		0	0	0	0	0	0	UA	3		8.31	125	317	6.29	75.7	#NULL!	#NULL!	9.8	#NULL!	#NULL!	5.7	#NULL!	#NULL!	#NULL!	#NULL!	0.96
1147137	谢前光	296.9	75	1	#NULL!	8013.32	6	1	15502562916	1	3	1	2	21.3	114	64	77	1	1	0		0	0		1	0	0	0	0	0	STEMI	2		8.22	131	321	5.57	67.8	#NULL!	#NULL!	#NULL!	#NULL!	#NULL!	6.3	#NULL!	27.8	#NULL!	32.6	1.01
1136766	李克明	297	75	0	#NULL!	55756.6	8	3	15873849892	2	2	1	1	22.89	156	84	83	0	0	1		0	0		0	0	0	0	0	0	UA	3		5.17	114	201	3.28	63.4	#NULL!	#NULL!	11.6	#NULL!	#NULL!	#NULL!	#NULL!	23.3	#NULL!	34.8	1.38
1265470	李富珍	297.6	80	0	#NULL!	12117.9	8	市医保	13975802597	0	#NULL!	#NULL!	#NULL!	26.23	135	73	62	0	0	0		0	0	0	0	0	1	1	0	0	UA	3		6.15	106	160	4.66	75.8	1.11	18	10	0	5.6	#NULL!	6.2	9.3	17.4	35.1	1.06
1203915	刘泽放	299.3	81	1	#NULL!	32253.9	12	1	13517387838	1	2	2	0	#NULL!	174	98	89	0	0	0		0	0		1	0	0	0	0	0	STEMI	5		9.22	109	346	8.08	87.7	#NULL!	#NULL!	10.6	#NULL!	#NULL!	#NULL!	#NULL!	4	#NULL!	30.1	0.57
1371303	肖初万	299.4	76	1	#NULL!	14735.3	7	自费	15675175822	1	6	3	3	17.84	144	98	74	1	1	0	0	0	0	1	1	0	1	0	0	0	NSTEMI	2	2	5.33	120	127	4.13	77.4	0.76	14.3	11.2	0	5	#NULL!	#NULL!	4	21.4	27.6	0.68
368757	刘菊华	299.5	76	0	#NULL!	26038.9	11	1	13487346364	1	2	2	0	#NULL!	155	70	77	1	1	1		0	0		1	0	1	0	0	0	STEMI	5		10.2	144	202	6.74	66.3	#NULL!	#NULL!	19.8	#NULL!	#NULL!	7.3	#NULL!	38.1	#NULL!	34.2	4.49
985848	曼志祥	299.5	75	1	#NULL!	5449.63	7	1	13874857982	#NULL!	#NULL!	#NULL!	#NULL!	#NULL!	142	83	62	1	1	0		0	0		0	0	1	0	0	0	UA	2		4.9	104	123	2.53	51.3	#NULL!	#NULL!	10	#NULL!	#NULL!	#NULL!	#NULL!	15.1	#NULL!	44.4	0.71
1364716	廖庆福	299.7	83	1	#NULL!	93594.6	19	市医保	13487313666	1	3	2	1	#NULL!	135	85	60	3	1	1	3	1	1	0	0	0	1	0	0	1	STEMI	3	3	5.03	98	172	3.79	75.3	0.74	14.7	10.9	1	#NULL!	#NULL!	7.9	42.8	48.3	30.2	1.77
1189634	李友福	300.2	79	1	#NULL!	12492.7	5	3	13974840753	1	4	2	2	21.48	103	70	66	0	0	0		0	0		1	0	0	0	0	0	UA	2		6.58	140	186	4.5	68.4	#NULL!	#NULL!	10.1	#NULL!	#NULL!	#NULL!	#NULL!	5.5	#NULL!	31.3	0.78
1170659	易剑鸣	300.3	83	1	#NULL!	76690.1	11	自费	15802511698	1	3	1	2	21.45	173	73	71	0	0	0		0	0	0	0	0	1	1	0	0	UA	2	/	4.37	115	169	2.92	66.8	1.04	23.8	10.3	1	#NULL!	4.58	5.8	11.6	14.5	35.5	0.87
1056520	刘经安	300.4	82	1	#NULL!	61081.1	11	1	13974816528	2	4	2	2	#NULL!	129	65	88	0	0	0		0	0		0	0	0	0	0	0	STEMI	3		8.75	117	143	7.36	84.1	#NULL!	#NULL!	12.5	#NULL!	14.8	#NULL!	#NULL!	10	#NULL!	31.1	3.71
950551	邓学凤	300.4	76	0	#NULL!	19900.2	10	异地联网	13085477788	1	2	1	1	22.81	113	66	70	0	0	0		0	0	0	0	0	1	1	0	0	UA	3		3.83	84	90	2.33	60.9	1.15	30	11	1	#NULL!	4.02	#NULL!	69.9	45.2	31.3	0.48
1241654	袁长宜	300.7	76	1	#NULL!	11446.4	4	1	15874081864	2	2	1	1	22.41	131	81	78	1	1	1		0	0		1	0	0	0	0	0	UA	3		9.56	92	167	7.83	82	#NULL!	#NULL!	10.4	#NULL!	#NULL!	#NULL!	#NULL!	25.1	#NULL!	41.2	1.7
1267759	佘礼康	301	78	1	#NULL!	14029.1	8	3	15675993386	2	4	2	2	27.04	162	72	70	1	1	0		0	0		1	0	1	1	0	0	UA	2		3.76	122	142	2.58	68.6	#NULL!	#NULL!	11.3	#NULL!	#NULL!	#NULL!	#NULL!	15.4	#NULL!	34	1.22
1372146	舒庆连	301.3	76	0	#NULL!	40225.9	8	自费	13973121627	1	#NULL!	#NULL!	#NULL!	28.22	142	85	68	2	1	0	0	0	0	0	0	0	1	1	0	0	NSTEMI	3	2	6.9	125	210	4.47	64.8	0.98	14.2	11.7	1	7.7	5.9	6.8	79.3	69.3	34.9	0.92
1366214	李华秀	301.5	82	0	#NULL!	8677.9	6	自费	18344184513	#NULL!	#NULL!	#NULL!	#NULL!	29.44	135	87	54	3	1	0		0	0	0	0	0	0	0	0	0	UA	3		7.97	131	243	5.36	67.6	1.89	23.7	11.2	1	5.3	4.5	5.5	11.9	13.3	33.7	1.06
1190732	陈希纯	301.5	77	0	#NULL!	9295.69	7	1	13874967858	1	3	1	2	#NULL!	184	99	98	1	1	0		0	0		0	0	1	0	0	0	UA	3		7.41	135	177	4.9	66.2	#NULL!	#NULL!	12	#NULL!	#NULL!	7.8	#NULL!	48.4	#NULL!	37.2	#NULL!
1174718	张仲清	301.6	77	1	#NULL!	13009.3	10	3	15207386466	2	6	2	4	18.02	114	69	64	0	0	0		0	0		0	0	1	0	0	0	UA	2		7.16	131	213	5.51	76.9	#NULL!	#NULL!	11	#NULL!	#NULL!	#NULL!	#NULL!	9.5	#NULL!	36.2	1.17
1267741	谢海林	301.8	75	1	#NULL!	88580.7	14	1	13808491395	1	2	0	2	#NULL!	175	94	109	1	1	0		0	0		0	0	0	0	0	0	STEMI	8		13.07	129	237	12.13	92.7	#NULL!	#NULL!	10.6	#NULL!	11.72	6.7	#NULL!	18.5	#NULL!	37.3	1.05
959079	王荣贵	301.9	80	1	#NULL!	40290.8	14	异地医保	13707313372	1	4	1	3	#NULL!	129	62	68	1	1	0	1(5)	1	1	0	0	0	1	0	0	0	NSTEMI	1	2	7.38	100	131	6.05	82	0.78	10.6	11.4	1	6.1	4.7	7.9	6.6	27.3	30.5	1.46
1289599	张秀芝	302.6	78	0	#NULL!	56738.3	11	市医保	13808488701	1	4	3	1	21.2	140	76	72	3	1	0		0	0	0	0	0	0	0	0	0	STEMI	1	2	7.1	120	200	5.56	78.4	1.06	14.9	10	1	5.24	#NULL!	#NULL!	19.7	56.1	34	2.61
1350635	范剑萍	302.7	85	0	#NULL!	81195	9	自费	18684917802	1	2	1	1	#NULL!	105	59	79	0	0	1	3	1	1	0	0	0	0	0	0	0	STEMI	4	4	13.13	109	331	11.51	87.6	1.16	8.8	11.6	0	#NULL!	#NULL!	#NULL!	48.7	262.5	36.5	1.99
1208767	贺喜生	303.2	80	1	#NULL!	38302.3	9	2	13739080292	2	5	1	4	24.8	149	87	72	1	1	1		0	0		1	0	0	1	0	0	UA	3		5.49	155	192	3.23	58.9	#NULL!	#NULL!	9.6	#NULL!	#NULL!	6	#NULL!	21.4	#NULL!	36.9	1.43
938825	戴绪慧	303.3	83	0	#NULL!	7951.23	6	1	13707332843	2	3	2	1	31.23	183	81	98	1	1	1		0	0		0	0	0	0	0	0	UA	3		7.63	129	187	5.57	73	#NULL!	#NULL!	10.8	#NULL!	#NULL!	#NULL!	#NULL!	17.4	#NULL!	38.8	1.13
1193499	郑再兰	304.1	75	0	#NULL!	#NULL!	15	1	13077361261	1	2	1	1	24.34	127	62	90	0	0	0		0	0		0	1	0	0	0	1	NSTEMI	2		17.02	97	195	14.54	85.4	#NULL!	#NULL!	11	#NULL!	7.6	#NULL!	#NULL!	26.5	#NULL!	23.3	#NULL!
1012754	邓俊明	304.3	80	1	#NULL!	22380.4	15	4	13787026284	2	4	1	3	#NULL!	165	97	80	1	1	0		0	0		0	1	0	0	0	0	NSTEMI	6		6.5	130	179	4.21	65	#NULL!	#NULL!	11.7	#NULL!	#NULL!	#NULL!	#NULL!	60.6	#NULL!	35.7	1.39
1294210	贺玉梅	304.6	75	0	#NULL!	64602.2	10	自费	13216242898	1	5	3	2	#NULL!	121	72	64	2	1	1	0	0	0	0	0	1	0	0	0	0	STEMI	2	2	9.41	109	202	6.46	68.6	2.32	24.7	14	0	11.2	5.2	7.5	26.9	95.8	36	1.56
1135939	蒋柏林	304.7	84	0	#NULL!	9838.32	7	自费	13873178376	1	3	1	2	27.09	152	90	88	3	1	0		0	0	0	0	0	0	0	0	0	NSTEMI	1	1	12.46	124	259	8.99	72.2	2.27	18.2	8.5	1	9.8	#NULL!	#NULL!	28.2	108	40.4	#NULL!
1194114	肖时清	305.2	77	0	#NULL!	39583.2	7	1	13677405789	2	3	2	1	21.41	130	90	89	0	0	1		0	0		0	0	0	0	0	0	STEMI	5		5.47	107	171	2.49	45.5	#NULL!	#NULL!	12.6	#NULL!	#NULL!	7.4	#NULL!	38.3	#NULL!	33.4	1.82
1298210	肖自中	306.8	76	1	#NULL!	58078.2	7	自费	13875411672	1	2	2	0	20.89	174	79	70	2	1	0		0	0	0	1	0	1	1	0	0	UA	1	2	10.75	144	188	9.7	90.3	0.7	6.5	10.2	1	6.76	#NULL!	#NULL!	17.7	22.6	40.6	0.63
1298210	肖自中	306.8	76	1	#NULL!	39949.2	8	自费	13875411672	1	2	2	0	21.6	140	78	86	2	1	0	2	1	0	0	1	0	1	0	0	0	STEMI	2	1	10.75	144	188	9.7	90.3	0.7	6.5	10.2	0	8.4	#NULL!	#NULL!	56.5	313.3	40.6	0.63
1139200	黄明	306.9	76	1	#NULL!	9061.51	7	1	15387511897	2	2	2	0	21.26	150	87	80	1	1	0		0	0		1	0	0	0	0	0	UA	2		6.1	124	130	4.59	75.2	#NULL!	#NULL!	13.2	#NULL!	#NULL!	5.1	#NULL!	25.9	#NULL!	42	1.71
45884	李秀云	306.9	78	0	#NULL!	#NULL!	#NULL!	1	85293427	1	2	2	0	23.95	113	65	67	1	1	0		0	0		0	#NULL!	#NULL!	#NULL!	#NULL!	#NULL!	UA	1		#NULL!	126	#NULL!	#NULL!	#NULL!	#NULL!	#NULL!	#NULL!	#NULL!	#NULL!	#NULL!	#NULL!	12.2	#NULL!	#NULL!	1.3
942408	柳孟阳	307	76	1	#NULL!	8339.16	9	市医保	18900750029	1	#NULL!	#NULL!	#NULL!	21.48	166	87	82	2	1	1		0	0	0	1	0	1	0	0	0	UA	2		3.35	130	134	1.97	58.8	0.86	25.7	11	0	10.8	5.7	6.7	29.5	29.9	33	0.91
1161040	曾立辉	307.3	78	0	#NULL!	13781.7	8	2	13548986223	1	2	1	1	22	109	62	76	1	1	0		0	0		0	0	1	0	0	0	UA	3		4.8	105	247	3.17	66.1	#NULL!	#NULL!	11.6	#NULL!	#NULL!	#NULL!	#NULL!	14	#NULL!	41.1	1.83
1340302	李荣全	308	77	1	#NULL!	10296.7	8	自费	13908461106	1	2	1	1	20.7	117	60	84	1	1	0	0	0	0	1	1	0	1	0	0	0	UA	3	/	4.11	90	234	2.51	61.1	1.15	28	11.6	0	#NULL!	4.3	#NULL!	9.7	17.8	35	1.23
1224607	周幕君	308.1	75	1	#NULL!	103031	10	2	18670066006	2	3	1	2	24.8	125	68	72	1	1	1		0	0		1	0	1	0	0	0	UA	2		8.28	189	275	5.57	67.3	#NULL!	#NULL!	10.1	#NULL!	#NULL!	#NULL!	#NULL!	21.2	#NULL!	35	3.01
987574	李传应	308.4	81	1	#NULL!	#NULL!	#NULL!	1	13367486877	2	5	2	3	#NULL!	157	90	70	1	1	0		0	0		1	#NULL!	#NULL!	#NULL!	#NULL!	#NULL!	STEMI	1		#NULL!	148	#NULL!	#NULL!	#NULL!	#NULL!	#NULL!	#NULL!	#NULL!	#NULL!	#NULL!	#NULL!	27	#NULL!	#NULL!	0.89
1262661	王根树	308.9	76	1	#NULL!	26303.4	17	2	13973997378	2	5	1	4	19.6	170	70	76	0	0	0		0	0		1	0	1	0	0	0	UA	3		6.37	64	123	5.23	82.2	#NULL!	#NULL!	10	#NULL!	#NULL!	#NULL!	#NULL!	128.7	#NULL!	33.4	1.21
1187447	孙兰英	309.7	77	0	#NULL!	14070.5	6	1	18908480593	2	3	1	2	23.04	116	67	70	1	1	0		0	0		0	0	0	0	0	0	UA	3		7.86	123	222	5.55	70.5	#NULL!	#NULL!	10.7	#NULL!	#NULL!	6.5	#NULL!	11.7	#NULL!	35.7	1.17
1288340	廖国喜	310.2	84	1	#NULL!	54742.7	12	自费	13873112195	0	3	3	0	#NULL!	117	65	90	0	0	0	3	1	1	0	1	0	0	0	0	0	STEMI	2	2	5.77	101	212	3.42	59.3	1.35	23.4	10.5	0	#NULL!	#NULL!	5.5	16.7	41.7	28.7	0.91
913994	周琳	310.5	76	0	#NULL!	8134.52	8	1	13973197925	2	#NULL!	#NULL!	#NULL!	#NULL!	118	68	66	0	0	1		0	0		0	0	1	0	0	0	UA	3		7.5	127	217	3.91	52.4	#NULL!	#NULL!	9.4	#NULL!	#NULL!	5.9	#NULL!	60.4	#NULL!	43.3	1.44
1313817	刘冬云	310.5	80	1	#NULL!	11320.9	11	新农合	13530520500	1	3	1	2	17.9	120	70	92	0	0	0	0	0	0	0	1	0	1	0	0	0	UA	2	/	5.26	78	267	3.27	62.3	0.61	11.6	11	1	4.8	#NULL!	#NULL!	27.6	34.7	38.7	1.24
1357412	姚三妮	310.9	77	0	#NULL!	14454.4	6	自费	13973113632	1	5	1	4	22.06	140	66	63	0	0	0	0	0	0	0	0	0	0	0	0	0	UA	1	1	8.68	115	325	4.69	54.1	3.32	38.2	9.3	#NULL!	7.22	#NULL!	#NULL!	14.5	16.4	37	1.78
1264525	李光荣	311.3	86	1	#NULL!	27063	14	5	18692276956	2	6	5	1	25	162	62	62	1	1	1		0	0		1	0	1	0	0	0	UA	3		5.82	116	198	4.2	72.2	#NULL!	#NULL!	10.5	#NULL!	#NULL!	8.1	#NULL!	42.3	#NULL!	36.8	1.02
836867	程玉庆	311.6	82	1	#NULL!	54036.6	13	4	18711164402	2	2	1	1	27	110	64	63	0	0	1		0	0		0	0	1	1	0	0	UA	3		4.29	130	217	2.35	54.7	#NULL!	#NULL!	9.9	#NULL!	5.4	#NULL!	#NULL!	23.4	#NULL!	35.7	2.16
868914	刘若桂	311.8	76	1	#NULL!	11378.1	6	新农合	13875914917	1	#NULL!	#NULL!	#NULL!	23.8	169	93	62	1	1	0	0	0	0	0	0	0	1	1	0	0	UA	2	/	7.25	151	180	5.66	78	1.05	14.5	11.9	0	#NULL!	4.51	#NULL!	82.7	75.7	38.1	1.59
1217227	龙云棣	312.1	77	1	#NULL!	28948	18		13574580543	#NULL!	#NULL!	#NULL!	#NULL!	29.2	134	70	64	1	1	0		0	0		0	0	0	0	0	0	UA	6		14.76	73	375	13.11	88.8	#NULL!	#NULL!	10.8	#NULL!	6.6	#NULL!	#NULL!	22.8	#NULL!	27.1	0.87
1271130	陈秀英	312.5	84	0	#NULL!	8454.13	8	1	13187313289	1	4	2	2	15.56	108	72	58	0	0	0		0	0		0	0	1	0	0	0	NSTEMI	4		3.32	89	167	2.08	62.7	#NULL!	#NULL!	12.2	#NULL!	#NULL!	3.9	#NULL!	12.5	#NULL!	31.1	1.34
1247558	纪洪远	313.6	76	1	#NULL!	43153.1	7	2	13907492799	2	3	1	2	#NULL!	96	67	76	0	0	0		0	0		1	0	1	0	0	0	STEMI	5		8.92	129	119	8.21	92	#NULL!	#NULL!	13.6	#NULL!	#NULL!	#NULL!	#NULL!	18.1	#NULL!	35.2	0.37
1244690	唐逢	313.6	81	1	#NULL!	66749.2	13	1	13387492166	2	4	2	2	#NULL!	142	82	97	1	1	0		0	0		0	0	1	0	0	0	STEMI	5		13.37	119	238	12.36	92.5	#NULL!	#NULL!	11.5	#NULL!	6.4	#NULL!	#NULL!	34.3	#NULL!	33.8	0.55
1325415	易正辉	314.1	82	1	#NULL!	8924.51	7	长沙市医保	15576650467	1	4	#NULL!	0	22	140	70	71	0	0	0	0	0	0	0	1	1	0	0	0	0	STEMI	1	2	3.66	120	110	2.73	74.6	0.68	18.6	12.5	0	5.4	#NULL!	#NULL!	33.2	57.6	32	0.63
804643	童淑然	314.2	76	0	#NULL!	37495.8	14	1	18673152040	2	5	3	2	#NULL!	191	82	91	1	1	1		0	0		0	0	0	0	0	0	UA	4		6.82	79	179	5.33	78.1	#NULL!	#NULL!	10.2	#NULL!	#NULL!	11.1	#NULL!	4.7	#NULL!	34.2	2.81
1051102	李淑运	314.5	77	0	#NULL!	11046.6	8	1	13637482490	1	3	1	2	#NULL!	142	79	53	1	1	0		0	0		0	0	0	0	0	0	NSTEMI	6		6.14	99	231	4.5	73.2	#NULL!	#NULL!	10.3	#NULL!	6.2	#NULL!	#NULL!	14.7	#NULL!	31.9	1.49
1037943	杨清莲	314.5	77	0	#NULL!	35951.8	7	3	13873144836	2	6	2	4	#NULL!	134	61	61	1	1	0		0	0		0	0	1	0	0	0	STEMI	5		4.32	104	177	2.26	52.4	#NULL!	#NULL!	12	#NULL!	#NULL!	5.1	#NULL!	33	#NULL!	34.5	1.17
1019689	邓光元	315.1	76	0	#NULL!	10942.3	7	5	13787759009	1	4	2	2	21.9	163	70	72	1	1	0		0	0		0	0	1	0	0	0	UA	3		8.8	125	242	5.7	65.1	#NULL!	#NULL!	11.8	#NULL!	#NULL!	#NULL!	#NULL!	22.7	#NULL!	36.7	1.6
1159007	赵金龙	316.4	80	1	#NULL!	11137.5	8	1	13874803057	2	3	2	1	21.68	119	60	78	1	1	0		0	0		1	0	1	0	0	0	UA	2		5.8	123	147	4.02	69.8	#NULL!	#NULL!	11.8	#NULL!	#NULL!	#NULL!	#NULL!	26.8	#NULL!	40	0.99
1371003	申丽英	316.8	79	0	#NULL!	19879.4	8	异地联网	13973919566	0	1	1	0	#NULL!	116	62	77	3	1	1		0	0	0	0	1	0	0	0	0	NSTEMI	1	3	0.95	96	120	0.29	30.6	0.52	54.7	10.9	1	9.8	8.5	#NULL!	8	11.2	27.9	1.74
1014256	李承杰	316.9	76	1	#NULL!	10404.1	20	1	13609627196	2	2	2	0	19.899	106	66	72	1	1	0		0	0		0	0	1	0	0	0	NSTEMI	5		6.4	148	162	4.26	66.3	#NULL!	#NULL!	11.4	#NULL!	#NULL!	#NULL!	#NULL!	28.5	#NULL!	36.8	1.52
1120383	张治凤	317.1	82	0	#NULL!	12930.3	8		15575727773	1	5	3	2	18.67	110	61	83	1	1	0		0	0		0	0	1	0	0	0	UA	3		6.27	109	206	4.73	75.3	#NULL!	#NULL!	10.2	#NULL!	#NULL!	#NULL!	#NULL!	49.6	#NULL!	33.6	0.87
1201225	易罗生	317.3	75	1	#NULL!	13428.1	10	5	18673162539	1	4	1	3	18.8	95	49	78	0	0	0		0	0		1	1	0	0	0	1	NSTEMI	6		6.39	105	164	4.71	73.7	#NULL!	#NULL!	10	#NULL!	5.7	#NULL!	#NULL!	9.4	#NULL!	31.2	0.87
#NULL!	吴修生	318.1	79	1	#NULL!	9392.7	7	1	13667304321	2	3	2	1	#NULL!	156	76	76	1	1	0		0	0		1	0	1	0	0	0	UA	2		7.9	#NULL!	167	5.67	72	#NULL!	#NULL!	12	#NULL!	3.8	#NULL!	#NULL!	#NULL!	#NULL!	35.9	#NULL!
1200855	章幼增	318.6	78	1	#NULL!	19368.3	12	2	13974894936	1	3	1	2	26.99	148	94	84	0	0	0		0	0		1	0	1	0	0	0	STEMI	6		6.69	142	305	4.39	65.6	#NULL!	#NULL!	10	#NULL!	#NULL!	4.6	#NULL!	44.6	#NULL!	33.3	1.53
260055	赵桂初	318.7	76	1	#NULL!	#NULL!	#NULL!	2	13037399055	2	2	1	1	#NULL!	133	73	72	1	1	1		0	0		0	#NULL!	#NULL!	#NULL!	#NULL!	#NULL!	UA	1		#NULL!	132	#NULL!	#NULL!	#NULL!	#NULL!	#NULL!	#NULL!	#NULL!	#NULL!	#NULL!	#NULL!	26.5	#NULL!	#NULL!	1.29
1185035	李应龙	319.1	83	1	#NULL!	52824.4	7	1	13974058883	1	3	2	1	25.71	148	69	79	1	1	0		0	0		0	0	0	0	0	0	NSTEMI	2		3.94	119	137	2.49	63.2	#NULL!	#NULL!	11.2	#NULL!	#NULL!	#NULL!	#NULL!	14.8	#NULL!	39.6	1.4
1251632	李静复	319.2	78	1	#NULL!	33773.6	7	1	15974178254	2	1	0	1	#NULL!	121	68	75	0	0	0		0	0		1	0	0	0	0	0	STEMI	5		8.4	116	137	7.16	85.2	#NULL!	#NULL!	11.1	#NULL!	9	7.7	#NULL!	19.1	#NULL!	28.1	0.7
908105	刘篆慈	319.5	77	0	#NULL!	8755.37	5	1	13307485779	2	2	1	1	26.1	131	75	61	1	1	0		0	0		0	0	1	0	0	0	UA	3		5.3	#NULL!	133	2.91	54.9	#NULL!	#NULL!	11.6	#NULL!	5.8	#NULL!	#NULL!	#NULL!	#NULL!	44.4	1.74
941262	康利民	320	78	1	#NULL!	16660	17		5525180	#NULL!	#NULL!	#NULL!	#NULL!	#NULL!	124	73	69	1	1	0		0	0		0	0	1	0	0	0	STEMI	5		5.4	127	205	4.01	73.9	#NULL!	#NULL!	10.3	#NULL!	#NULL!	5.5	#NULL!	12.2	#NULL!	37.3	2.29
1180810	夏楚南	320.8	77	1	#NULL!	91205.2	12	3	13637488459	2	2	0	2	24	189	107	89	1	1	1		0	0		0	1	0	1	0	1	STEMI	6		7.31	118	128	6.36	87.1	#NULL!	#NULL!	12.6	#NULL!	8.6	#NULL!	#NULL!	45.4	#NULL!	33.7	0.41
1349681	王志武	322.7	75	1	#NULL!	60633	9	自费	13922272300	1	3	2	1	19.5	221	100	58	1	1	0	1(3)	1	1	0	1	0	1	1	0	0	UA	3	/	9.37	126	160	6.95	74.1	1.58	16.9	11.5	0	#NULL!	4.27	#NULL!	17.4	19.6	36.7	0.48
1360677	曹花保	323.1	80	0	#NULL!	75827.5	7	自费	13807378617	1	2	2	0	#NULL!	133	74	71	3	1	0	0	0	0	0	0	0	0	0	0	0	UA	2	1	5.7	122	191	4.07	71.4	1.25	21.9	11.6	1	#NULL!	#NULL!	#NULL!	11.1	15.5	31.6	1.82
1366738	程罗春	323.1	80	1	#NULL!	44085.5	8	自费	18674395669	1	5	1	4	24.69	125	65	78	3	1	0		0	0	0	1	0	0	0	0	0	STEMI	1	3	8.59	119	145	5.96	69.4	1.68	19.6	12.1	1	#NULL!	4.31	#NULL!	56.7	146.9	32.1	0.81
1339169	黄雪梅	323.2	77	0	#NULL!	9567.77	8	市医保	13187096367	1	3	2	1	24.05	112	76	68	3	1	0	0	0	0	0	0	0	1	0	0	0	UA	1	1	4.46	120	151	2.59	58.1	1.53	34.3	13.3	0	6.8	#NULL!	#NULL!	18.7	20.7	34.2	1
1120937	黎芝兰	323.8	75	0	#NULL!	8410.81	7	1	13187024181	1	#NULL!	#NULL!	#NULL!	30.43	140	82	85	1	1	1		0	0		0	0	1	0	0	0	UA	2		6.69	93	434	5.24	78.4	#NULL!	#NULL!	10.1	#NULL!	#NULL!	5.8	#NULL!	8.4	#NULL!	25.5	1.53
1378328	刘继松	324.2	75	1	#NULL!	101689	9	异地医保	13973927648	1	7	4	3	#NULL!	99	66	97	0	0	0	0	0	0	0	1	1	1	0	0	1	STEMI	3	2	7.53	141	125	5.94	78.8	0.9	12	11.9	#NULL!	6.5	#NULL!	#NULL!	64.3	97.9	29.9	0.22
275200	谷淑坚	324.3	84	0	#NULL!	18599.5	14	省医保	13875807369	0	3	1	2	24.73	139	83	69	3	1	0		0	0	0	0	0	1	0	0	0	UA	3	/	8.17	120	200	5.93	72.5	1.3	12.5	11	0	4.9	4.7	#NULL!	15.8	18.5	35.7	0.69
1106571	韩金凤	324.4	88	0	#NULL!	15950.6	24	2	13507315491	1	2	1	1	26	151	71	80	1	1	0		0	0		0	0	0	0	0	0	UA	3		6.98	113	237	4.95	70.9	#NULL!	#NULL!	12.1	#NULL!	#NULL!	#NULL!	#NULL!	26.7	#NULL!	34.5	1.05
1177616	周秀兰	325.1	76	0	#NULL!	17036.2	12	1	13975835095	2	4	2	2	19.98	112	77	120	1	1	1		0	0		1	0	0	0	0	0	UA	3		9.44	148	182	6.48	68.7	#NULL!	#NULL!	11.4	#NULL!	#NULL!	5.6	#NULL!	0	#NULL!	38.4	1.58
1117414	喻明清	325.2	80	1	#NULL!	14839.9	9	1	15111085872	1	5	3	2	25.83	158	74	82	1	1	0		0	0		1	0	1	0	0	0	STEMI	5		9.74	137	310	7.23	74.2	#NULL!	#NULL!	9.9	#NULL!	6.27	#NULL!	#NULL!	17.8	#NULL!	36.2	1.2
1073661	谢浩存	325.8	77	1	#NULL!	444376	15		13907488192	2	#NULL!	#NULL!	#NULL!	21.97	160	104	111	1	1	0		0	0		1	1	1	0	0	0	STEMI	7		9.52	95	94	7.88	82.8	#NULL!	#NULL!	12.3	#NULL!	#NULL!	#NULL!	#NULL!	58.9	#NULL!	27.9	0.82
1130797	黄桃美	326.7	80	0	#NULL!	12902.4	10	自费	13973189022	1	2	1	1	20.19	124	69	53	0	0	1		0	0	0	0	0	1	1	0	0	UA	2		5.09	117	165	2.83	55.7	1.6	31.4	10.4	1	10.1	6.2	6.7	18	24.7	37.2	0.64
1020713	徐奎宝	326.8	76	1	#NULL!	42153.5	8	1	13874994107	2	2	1	1	#NULL!	154	77	88	1	1	0		0	0		1	1	0	0	0	0	UA	2		5.7	120	275	4.3	75.5	#NULL!	#NULL!	7.9	#NULL!	#NULL!	5	#NULL!	9.7	#NULL!	30.1	0.75
1352577	刘仲文	327	88	1	#NULL!	21128.9	15	异地联网	15111376845	0	4	2	2	17.53	118	79	71	0	0	0		0	0	1	0	0	0	0	0	0	UA	3	/	6.18	128	148	4.42	71.5	1.17	18.9	10	0	#NULL!	4.99	#NULL!	12.4	24.7	34	0.45
1350834	邓正龙	327.2	75	1	#NULL!	82627.2	7	自费	13808426115	1	4	1	3	20.9	144	69	78	3	1	0		0	0	0	1	0	0	0	0	0	NSTEMI	1	2	3.66	133	247	2.05	55.9	1.25	34.2	11.4	0	#NULL!	5.13	6.4	3.3	16.2	37.9	1.44
1258600	汤爱莲	327.8	76	0	#NULL!	47208.4	14	3	13407377897	2	5	4	1	17.63	114	64	80	1	1	1		0	0		0	0	1	0	0	0	STEMI	3		3.99	98	211	3.09	77.4	#NULL!	#NULL!	13.3	#NULL!	#NULL!	7.6	#NULL!	#NULL!	#NULL!	#NULL!	#NULL!
1097912	黄若冰	328.1	75	1	#NULL!	15940.9	15	1	0731-85512479	2	2	1	1	#NULL!	124	70	69	1	1	1		0	0		#NULL!	0	0	0	0	0	NSTEMI	6		9.42	132	122	7.69	81.7	#NULL!	#NULL!	12.6	#NULL!	#NULL!	7.6	#NULL!	24.3	#NULL!	34.8	1.46
1141417	陈炳章	328.3	78	1	#NULL!	183046	15	2	13807485647	2	3	1	2	25.5	136	60	56	1	1	1		0	0		1	0	1	0	0	0	UA	3		4.99	98	81	3.49	70	#NULL!	#NULL!	11.8	#NULL!	#NULL!	7.3	#NULL!	23.8	#NULL!	33.7	1
988032	李上元	328.4	78	1	#NULL!	15781.6	12	2	13807391102	2	3	2	1	#NULL!	179	83	62	1	1	0		0	0		1	0	0	0	0	0	UA	2		7.6	141	188	5.58	73.1	#NULL!	#NULL!	12.2	#NULL!	6.7	#NULL!	#NULL!	41.6	#NULL!	36.8	0.95
1111670	岳志能	328.6	75	1	#NULL!	58462.8	8	3	15007398868	2	4	2	2	#NULL!	117	72	71	0	0	0		0	0		0	0	0	0	0	0	UA	3		3.83	113	129	1.86	48.6	#NULL!	#NULL!	12.7	#NULL!	#NULL!	#NULL!	#NULL!	36.9	#NULL!	34.4	0.96
891282	刘秀英	329.1	76	0	#NULL!	29463.6	19	1	15675818666	1	4	2	2	#NULL!	149	98	113	1	1	1		0	0		0	0	1	0	0	0	UA	3		11.85	131	152	10.56	89.01	#NULL!	#NULL!	12.7	#NULL!	9.2	9.6	#NULL!	14.8	#NULL!	38.4	#NULL!
989676	陈桂华	329.2	84	0	#NULL!	13023.2	10		13307499820	#NULL!	#NULL!	#NULL!	#NULL!	21.11	167	87	80	1	1	0		0	0		0	0	1	0	0	0	UA	3		5.92	98	302	5.19	75.1	#NULL!	#NULL!	10	#NULL!	#NULL!	#NULL!	#NULL!	8.4	#NULL!	40.5	0.73
258488	唐淑华	329.4	82	0	#NULL!	11290.4	19		13637401674	#NULL!	#NULL!	#NULL!	#NULL!	#NULL!	165	75	75	1	1	1		0	0		0	0	1	0	0	0	UA	4		4.1	96	146	2.24	54.2	#NULL!	#NULL!	9.8	#NULL!	#NULL!	4.7	#NULL!	11.8	#NULL!	35.1	1.51
1345803	郭淑娣	329.5	75	0	#NULL!	46180.6	#NULL!	自费	13787607518	1	4	3	1	25.81	125	61	78	1	1	1	0	0	0	0	0	0	1	0	0	0	UA	2	/	8.12	119	216	5.48	67.5	1.92	23.6	9.8	0	#NULL!	7.33	6.7	12.5	17.8	36.5	0.91
1273197	单思维	329.5	78	1	#NULL!	45517.3	7	4	18932405606	2	4	3	1	29.1	141	73	86	1	1	1		0	0		1	0	0	1	0	0	UA	3		3.93	144	146	2.29	58.2	#NULL!	#NULL!	10.1	#NULL!	#NULL!	8.4	#NULL!	20.7	#NULL!	41.6	1.37
1240037	王星昌	330.2	77	1	#NULL!	38224.5	9	5	13973915257	1	7	#NULL!	#NULL!	17.989	141	84	68	0	0	0		0	0		1	0	0	0	0	0	STEMI	3		8.89	137	205	#NULL!	73.8	#NULL!	#NULL!	#NULL!	#NULL!	5.9	#NULL!	#NULL!	14.6	#NULL!	36.2	0.92
964436	卢应军	330.6	77	1	#NULL!	14643.8	14		13787132385	#NULL!	#NULL!	#NULL!	#NULL!	#NULL!	110	70	58	1	1	0		0	0		1	0	1	0	0	0	STEMI	5		7.8	83	168	6.07	78.4	#NULL!	#NULL!	13.2	#NULL!	#NULL!	6.3	#NULL!	136.6	#NULL!	35.4	1.52
1207798	陈淑兰	332.5	84	1	#NULL!	44122.2	25		073185116266	2	3	1	2	#NULL!	106	66	78	1	1	0		0	0		0	1	1	0	0	0	STEMI	6		14.42	99	210	10.16	70.5	#NULL!	#NULL!	12.3	#NULL!	#NULL!	#NULL!	#NULL!	19.4	#NULL!	33.1	0.96
1286207	王开生	332.7	78	1	#NULL!	63171.8	15	自费	13319598438	1	6	2	4	23.88	183	61	40	1	1	1		0	0	0	1	0	1	1	0	0	UA	3	/	7.98	134	150	6.97	87.4	0.77	9.6	13.6	0	15.8	6.6	6.4	15	16	30.6	1.32
957590	敬宏生	332.9	78	1	#NULL!	15895.7	11	2	15116290035	2	2	#NULL!	#NULL!	23.2	145	68	63	1	1	0		0	0		#NULL!	0	1	0	0	0	UA	2		5.19	122	201	3.25	62.6	#NULL!	#NULL!	9.7	#NULL!	#NULL!	5.2	#NULL!	9.1	#NULL!	34.6	1.67
780687	顾梅华	333.3	79	0	#NULL!	12039.3	7	1	86729177	2	1	0	1	25.3	141	64	49	1	1	0		0	0		1	0	1	0	0	0	NSTEMI	6		11.36	101	191	9.54	83.91	#NULL!	#NULL!	12.1	#NULL!	#NULL!	7.6	#NULL!	25.8	#NULL!	39.2	0.47
1327869	谢盛意	333.5	80	1	#NULL!	10496.6	11	异地医保	13387385098	1	4	#NULL!	#NULL!	21.2	168	83	69	1	1	0	1(3)	1	1	1	1	1	1	1	0	0	NSTEMI	3	/	4.68	117	181	3.47	74.2	0.64	13.7	8.8	1	#NULL!	4.91	#NULL!	9.7	12.8	35.3	0.81
1376893	魏了莲	333.6	75	0	#NULL!	132442	10	新农合	15197949056	0	5	1	4	#NULL!	111	78	84	0	0	1	0	0	0	0	0	0	1	0	0	0	STEMI	3	3	17.6	135	258	15.48	88.6	1.21	6.9	11.9	0	20.8	10.7	7.8	48.2	377.3	37.8	1.26
1192740	吴孟英	333.7	77	0	#NULL!	12758.9	10	1	18890387997	1	4	1	3	26.2	115	76	92	0	0	0		0	0		0	0	0	0	0	0	STEMI	2		5.97	102	265	3.81	63.8	#NULL!	#NULL!	11	#NULL!	#NULL!	3.3	#NULL!	26.5	#NULL!	30.1	1.03
1301808	李爱珍	333.9	76	0	#NULL!	22856.5	12	市医保	13667317996	1	3	0	3	18	158	67	67	0	0	0		0	0	0	0	0	1	0	0	0	UA	3		7.26	102	158	3.62	49.8	2.33	32.1	10.8	0	#NULL!	4.7	#NULL!	11.8	18	34	1.24
770470	常赓武	334.7	86	1	#NULL!	49315	9	市医保	13974967747	1	2	2	0	#NULL!	125	68	88	0	0	0	3	1	1	1	1	0	0	0	0	0	NSTEMI	2	2	8.05	119	224	5.56	69	1.39	17.3	11	1	#NULL!	#NULL!	#NULL!	17.4	100.9	31.1	0.77
1072907	欧阳锡盛	334.9	83	1	#NULL!	23367.3	11	自费	13874789666	1	3	2	1	23.88	148	83	48	3	1	0		0	0	1	1	1	1	0	0	0	UA	3	/	6.22	144	107	4.44	71.4	1.31	21.1	12.2	0	3.9	#NULL!	#NULL!	30.7	19	42.8	0.74
1344542	吴雪桂	335.6	81	0	#NULL!	78321.3	9	自费	15874100333	1	5	2	3	#NULL!	141	62	90	3	1	1	0	0	0	0	0	0	1	0	0	0	STEMI	4	3	15.37	115	188	13.4	84.8	1.3	8.5	11.9	1	#NULL!	10.8	7	54.7	261.3	40.6	1.82
1378358	文代明	335.6	81	1	#NULL!	15302.6	8	异地联网	13017131278	1	#NULL!	#NULL!	#NULL!	27.89	163	86	73	3	1	0		0	0	0	1	0	1	0	0	0	UA	3		6.37	126	125	4.25	66.6	1.56	24.5	10.7	1	#NULL!	6.67	#NULL!	7.6	14.3	35.6	1.81
1123464	梁淑纯	335.8	77	0	#NULL!	9190.18	10	5	13707314107	1	2	1	1	21.36	115	78	77	1	1	0		0	0		0	0	0	0	0	0	UA	3		6.73	118	185	4.8	71.4	#NULL!	#NULL!	10.3	#NULL!	#NULL!	6.1	#NULL!	28.6	#NULL!	36.8	1.78
1373914	刘金凡	336	77	1	#NULL!	64184	7	自费	17763717119	1	1	0	1	25.08	146	76	76	0	0	0	0	0	0	0	0	0	0	0	0	0	UA	2	/	5.61	123	316	3.68	65.7	1.46	26	9.1	0	#NULL!	6.46	#NULL!	14.1	17.8	36.3	1.48
1256193	张绮清	336.2	75	0	#NULL!	57586.7	13	1	13975126815	2	2	1	1	#NULL!	137	75	75	0	0	1		0	0		0	0	0	0	0	1	STEMI	2		4.9	105	260	3.81	77.8	#NULL!	#NULL!	11.4	#NULL!	#NULL!	8.9	#NULL!	28.5	#NULL!	29.6	1.6
1146281	冯雅琴	337.4	81	1	#NULL!	84786.1	6	3	13508479610	1	2	1	1	#NULL!	86	60	87	1	1	1		0	0		0	1	0	0	0	0	STEMI	8		11.09	141	294	9.18	82.7	#NULL!	#NULL!	10	#NULL!	22.2	10.7	#NULL!	12.6	#NULL!	33.7	1.72
997713	李兴政	337.6	75	1	#NULL!	#NULL!	#NULL!	1	15874247879	2	3	2	1	#NULL!	115	70	70	1	1	1		0	0		1	#NULL!	#NULL!	#NULL!	#NULL!	#NULL!	UA	1		#NULL!	122	#NULL!	#NULL!	#NULL!	#NULL!	#NULL!	#NULL!	#NULL!	#NULL!	#NULL!	#NULL!	13.9	#NULL!	#NULL!	1.07
1193212	肖前深	337.6	75	1	#NULL!	11063.4	7	2	13875447710	2	4	3	1	28.32	155	86	66	1	1	0		0	0		1	0	1	0	0	0	UA	2		5.72	123	224	3.61	63.1	#NULL!	#NULL!	11.8	#NULL!	#NULL!	7.13	#NULL!	27.4	#NULL!	34.8	0.71
1095136	胡正清	339.1	82	1	#NULL!	163512	13	自费	13873197543	1	2	0	2	24.58	128	70	90	0	0	0		0	0	0	1	0	1	1	0	0	NSTEMI	1	2	9.52	133	253	7.37	77.4	1.57	16.5	10.6	1	#NULL!	#NULL!	5.8	31.7	91.2	34.2	#NULL!
1308329	邓德均	339.1	82	1	#NULL!	109406	18	自费	18174303003	1	3	1	2	#NULL!	174	108	104	3	1	1	2	1	0	0	0	0	1	0	0	0	UA	4	2	7.48	125	112	5.63	75.4	1.29	17.2	12.1	0	#NULL!	#NULL!	#NULL!	44.5	57.9	32.1	1.33
1354396	周作贵	339.4	76	1	#NULL!	12774.7	8	异地医保	13187208147	1	3	2	1	23.3	158	106	92	1	1	0	0	0	0	0	0	0	1	0	0	0	UA	#NULL!	/	4.29	138	130	2.68	52.6	1.01	23.5	13.1	0	#NULL!	5.39	#NULL!	30.5	56.3	39.6	1.9
1282677	罗坚定	339.4	75	1	#NULL!	49752.9	8	2	15308486897	2	2	1	1	25.65	146	83	74	1	1	0		0	0		0	1	1	0	1	0	UA	3		4.47	146	167	2.83	63.3	#NULL!	#NULL!	10.4	#NULL!	7.7	#NULL!	#NULL!	23.9	#NULL!	37	1.12
948355	杨均明	340.6	77	1	#NULL!	9992.35	5	1	13397608080	2	2	1	1	#NULL!	153	88	76	1	1	0		0	0		1	0	1	0	0	0	STEMI	5		6.9	146	173	4.81	69.8	#NULL!	#NULL!	8.9	#NULL!	5.4	#NULL!	#NULL!	29.2	#NULL!	37.7	2.15
1373399	易法纯	341.1	80	0	#NULL!	14924.7	12	自费	13975178367	1	4	2	2	26.9	163	89	70	1	1	1	0	0	0	0	0	0	1	0	0	0	UA	3	/	5.81	131	173	4.22	72.6	1.22	21	11.1	0	15	5.6	#NULL!	25.6	25	35.8	1.2
1046630	曹清云	341.6	75	1	#NULL!	6859.02	8	3	13762826869	#NULL!	#NULL!	#NULL!	#NULL!	#NULL!	140	70	72	0	0	1		0	0		1	0	1	0	0	0	NSTEMI	3		5.75	140	142	4.95	86.11	#NULL!	#NULL!	11.1	#NULL!	#NULL!	9.3	#NULL!	26.3	#NULL!	35.1	2.42
1326338	刘光国	342.8	75	1	#NULL!	9325.22	8	自费	13398975888	1	4	3	1	19.72	115	85	61	0	0	0	0	0	0	0	1	0	1	0	0	0	STEMI	1	2	6.99	128	159	6.01	85.9	0.57	8.2	11.5	0	8.9	4.73	5.5	23.8	105.5	36.2	1.74
2024727	童白莲	343.6	77	0	#NULL!	11220	12	1	15974118061	2	#NULL!	#NULL!	#NULL!	28.1	120	65	75	1	1	1		0	0		#NULL!	1	1	0	0	0	UA	2		9.5	130	221	6.45	67.7	#NULL!	#NULL!	12	#NULL!	#NULL!	9.4	#NULL!	9.9	#NULL!	39.4	1.2
1020915	王清德	343.7	83	1	#NULL!	395478	70	省医保	855506059	1	2	2	0	#NULL!	88	52	71	3	1	0		0	0	0	1	1	1	0	0	0	NSTEMI	1	1	3.99	132	249	1.78	44.6	1.62	40.6	12.5	1	6.8	6.5	#NULL!	20.6	29.2	28.8	1.22
1256060	黎纪水	344.1	77	1	#NULL!	63952.4	10	4	13973179811	1	2	2	0	22.4	158	65	72	1	1	1		0	0		1	0	0	1	0	0	NSTEMI	3		6.58	116	143	5.46	83	#NULL!	#NULL!	11	#NULL!	#NULL!	8.2	#NULL!	35.5	#NULL!	32.6	1.37
1236814	彭虎榜	344.1	75	1	#NULL!	133478	34	3	0734-5488672	2	5	1	4	23.15	159	77	56	1	1	0		0	0		1	0	1	0	0	0	UA	1		3.59	119	137	2.25	62.7	#NULL!	#NULL!	11.1	#NULL!	7.1	#NULL!	#NULL!	13.8	#NULL!	35.2	1.73
1119591	吴晚秋	344.3	77	0	#NULL!	19396.5	9		13637421111	#NULL!	#NULL!	#NULL!	#NULL!	22.31	173	67	67	1	1	1		0	0		0	0	0	0	0	0	STEMI	3		3.89	103	143	2.24	57.5	#NULL!	#NULL!	10.1	#NULL!	#NULL!	4.6	#NULL!	13.2	#NULL!	34.3	1.91
1291082	梁俊杰	344.5	77	1	#NULL!	53874.1	17	长沙县住院医保	13975104739	1	4	1	3	25	133	79	88	1	1	0	1(3)	1	1	0	1	1	1	0	0	1	UA	4	/	10.42	87	299	9.1	87.3	0.1	#NULL!	10.8	1	7.3	#NULL!	#NULL!	21.7	55.5	29.6	0.89
940634	聂永隆	345	78	1	#NULL!	4810.64	7	1	15616189682	2	4	#NULL!	#NULL!	#NULL!	180	92	68	1	1	0		0	0		1	0	1	0	0	0	UA	2		8.6	127	228	4.1	47.6	#NULL!	#NULL!	10.6	#NULL!	5.9	#NULL!	#NULL!	14.8	#NULL!	40.6	1.41
1310391	周海蛟	345.1	80	1	#NULL!	60048.3	10	自费	13873206130	1	8	#NULL!	#NULL!	#NULL!	157	88	88	3	1	0	3	1	1	1	1	0	0	0	0	0	STEMI	2	1	10.12	120	209	7.58	74.9	1.5	14.8	11	1	#NULL!	#NULL!	5.5	24.7	62.6	34	3
1374991	章运华	345.3	79	0	#NULL!	18874.8	15	长沙县住院医保	13907316025	1	4	1	3	24.2	130	67	68	1	1	0	0	0	0	0	0	0	1	0	0	1	UA	3	/	5.22	132	225	3.51	67.2	1.25	23.9	10.1	0	#NULL!	4.4	#NULL!	12.9	27.1	30.2	0.87
647296	刘润芝	345.4	87	1	#NULL!	39233.9	9		13973182178	#NULL!	#NULL!	#NULL!	#NULL!	#NULL!	140	75	84	1	1	0		0	0		0	0	1	0	0	0	STEMI	5		11.3	123	193	8.49	75.1	#NULL!	#NULL!	9.5	#NULL!	9.6	#NULL!	#NULL!	29.2	#NULL!	35.1	1.01
432013	王亚雄	346	76	1	#NULL!	12983.8	15	自费	15873135080	1	4	1	3	22	108	69	55	3	1	0	0	0	0	0	0	1	1	0	0	1	UA	2	1	6.51	156	149	4.45	68.4	1.38	21.2	12.4	1	5.5	#NULL!	6.3	13.3	14.1	36.9	1.3
1367318	裴成双	346.2	82	1	#NULL!	45259.7	9	省医保	18673110901	1	2	1	1	#NULL!	154	77	103	2	1	0	0	0	0	0	0	0	0	0	0	1	STEMI	3	2	18.55	115	349	17.26	93	0.47	2.5	10.6	1	11.01	#NULL!	5.4	48.1	122	35.3	0.7
1360290	邱复兴	346.3	77	1	#NULL!	101555	10	自费	18907317955	1	2	1	1	21.94	150	86	76	2	1	0		0	0	0	0	1	0	0	0	0	UA	2		6.79	166	143	4.16	61.3	1.93	28.4	12.3	0	12.5	4.7	7	40.3	32.8	34.9	1.61
953092	肖荣卿	346.6	75	1	#NULL!	44356.3	5	2	13789179996	2	3	2	1	#NULL!	150	100	83	1	1	0		0	0		1	0	1	1	0	0	UA	5		6.7	137	162	4.4	65.7	#NULL!	#NULL!	13	#NULL!	6.2	#NULL!	#NULL!	19.7	#NULL!	#NULL!	1.14
1318163	刘美华	346.9	81	1	#NULL!	10708	7	异地联网	13975086538	1	3	2	1	22.27	134	57	55	0	0	0		0	0	0	1	0	1	0	0	0	UA	3		5.14	124	177	3.59	69.8	0.72	14	11.5	0	6.7	4.21	#NULL!	24.3	26.9	26.3	0.65
1364651	罗子武	347.1	79	1	#NULL!	37855.4	7	自费	17673911139	#NULL!	#NULL!	#NULL!	#NULL!	#NULL!	159	80	70	2	1	0		0	0	0	0	0	1	1	0	0	UA	2		5.38	159	147	3.49	64.8	1.23	22.9	14.3	0	6.1	#NULL!	5.7	18.8	18.8	35.1	0.74
1018682	黄梅芳	347.3	78	0	#NULL!	10366.1	8	2	18073110096	2	3	2	1	36.4	145	79	77	1	1	0		0	0		0	0	1	1	1	0	UA	5		6.3	130	197	4.41	69.6	#NULL!	#NULL!	9.9	#NULL!	#NULL!	#NULL!	#NULL!	20	#NULL!	39.2	3.07
#NULL!	彭春芳	347.3	80	1	#NULL!	7596.09	8	1	13908485181	2	2	1	1	29.93	110	80	79	0	0	0		0	0		0	0	1	1	0	0	NSTEMI	2		7.83	144	149	5	63.8	#NULL!	#NULL!	11	#NULL!	#NULL!	5.2	#NULL!	11.5	#NULL!	39.4	1.11
1305133	李凡庆	347.8	77	1	#NULL!	47801.2	8	异地医保	13787385944	1	2	1	1	21.26	112	56	86	0	0	0	1	1	0	1	1	0	1	0	0	0	STEMI	1	1	6.56	126	158	4.49	68.4	1.47	22.4	10.2	#NULL!	#NULL!	5.56	#NULL!	15.5	9.3	36.1	1
1083695	陈乙生	347.9	79	1	#NULL!	29517.2	11	1	15307485285	2	2	1	1	26	133	76	72	0	0	0		0	0		0	0	1	0	0	0	STEMI	5		6.58	117	202	4.13	62.84	#NULL!	#NULL!	9.5	#NULL!	#NULL!	#NULL!	#NULL!	14	#NULL!	37.3	0.98
1283265	曹支庆	348.5	81	1	#NULL!	57721.5	11	2	18874201088	2	2	1	1	24.2	162	94	80	1	1	1		0	0		0	0	0	0	0	0	STEMI	6		10.13	141	167	9.13	90.2	#NULL!	#NULL!	10.9	#NULL!	#NULL!	7.5	#NULL!	86	#NULL!	39.1	0.36
1331081	蒋树境	348.6	78	1	#NULL!	55916.4	6	自费	15673905517	1	4	0	4	25.71	130	73	74	0	0	0	3	1	1	1	1	0	1	1	0	0	UA	3	3	4.37	132	162	2.62	59.9	1.21	27.7	10.8	0	#NULL!	#NULL!	#NULL!	26.6	20.1	39.7	2.72
1245949	彭立秀	349	77	0	#NULL!	17919.7	11	1	13786819615	1	4	3	1	21.6	135	65	75	1	1	0		0	0		0	0	0	1	0	0	UA	3		5.56	124	231	4.33	77.9	#NULL!	#NULL!	11.1	#NULL!	#NULL!	#NULL!	#NULL!	9.8	#NULL!	31	1.88
1237845	谢朝意	349.4	75	1	#NULL!	19335.7	14	2	13975440189	2	5	2	3	25.4	145	81	95	1	1	1		0	0		1	0	0	0	0	0	UA	3		4.37	102	237	1.9	43.5	#NULL!	#NULL!	9.3	#NULL!	#NULL!	9.2	#NULL!	13.7	#NULL!	31	1.61
1082586	刘善娟	349.9	77	0	#NULL!	51193.3	10	3	18374956999	1	4	2	2	32.84	135	69	72	1	1	1		0	0		0	0	1	0	0	1	STEMI	5		7.14	92	280	4.64	65	#NULL!	#NULL!	11.5	#NULL!	#NULL!	7.6	#NULL!	31.7	#NULL!	33.7	1.27
1216128	彭时娥	350.3	78	0	#NULL!	7166.79	7	2	18075147279	2	4	0	4	25.2	150	60	60	1	1	0		0	0		0	0	1	0	0	0	UA	3		6.39	117	166	4.17	65.3	#NULL!	#NULL!	10.3	#NULL!	#NULL!	#NULL!	#NULL!	11.5	#NULL!	38.7	2.25
1162152	陶觉群	350.5	84	0	#NULL!	7464.32	4	2	15873097329	1	6	2	4	22.83	135	64	68	1	1	0		0	0		0	0	0	0	0	0	UA	3		7.48	116	249	5.23	70.1	#NULL!	#NULL!	10.3	#NULL!	#NULL!	#NULL!	#NULL!	24.7	#NULL!	39.2	0.89
1322163	罗运文	350.7	79	1	#NULL!	11258.4	8	自费	18773290461	1	2	1	1	22.67	148	84	85	0	0	0	0	0	0	0	1	0	0	0	0	0	NSTEMI	1	1	6.31	100	251	4.9	77.6	0.91	14.4	10.7	0	5.5	4.26	#NULL!	14.6	15.3	38.3	0.87
1240001	刘万章	350.8	82	1	#NULL!	16050	11	1	13808402553	1	4	2	2	18.73	143	79	58	0	0	0		0	0		0	0	0	0	0	0	UA	2		5.18	115	219	3.1	59.8	#NULL!	#NULL!	10.2	#NULL!	#NULL!	#NULL!	#NULL!	26	#NULL!	33.5	1.05
1173269	龚成	351.2	78	1	#NULL!	3403.49	#NULL!	4	0731-85510185	2	2	1	1	#NULL!	102	57	78	1	1	0		0	0		1	0	0	0	0	0	UA	2		4.27	70	109	3.17	74.3	#NULL!	#NULL!	9.1	#NULL!	#NULL!	#NULL!	#NULL!	6	#NULL!	#NULL!	#NULL!
1352596	陈旦霄	351.4	76	0	#NULL!	37798.5	6	自费	13973128986	1	3	2	1	23.81	126	66	75	0	0	0	0	0	0	0	0	0	1	0	0	0	NSTEMI	1	/	5.46	118	167	2.67	48.9	2.29	41.9	13.1	0	#NULL!	4.4	#NULL!	16.1	25.3	36.4	2.01
1203750	龙训亚	351.5	84	1	#NULL!	23095.8	16	2	13973803701	2	3	1	2	22	103	57	85	1	1	0		0	0		0	1	1	0	0	0	NSTEMI	4		5.11	133	292	4.09	80	#NULL!	#NULL!	10.1	#NULL!	#NULL!	#NULL!	#NULL!	7.1	#NULL!	28.1	0.87
1270878	李敦锡	351.6	75	1	#NULL!	14638.9	11	2	13687304576	2	3	2	1	25.8	127	60	62	1	1	1		0	0		0	0	1	0	0	0	UA	3		6.04	111	106	2.87	47.5	#NULL!	#NULL!	9.4	#NULL!	#NULL!	8.1	#NULL!	14.5	#NULL!	40.9	1.41
1065228	张淑元	351.7	77	0	#NULL!	26545.8	12	1	13875840652	1	4	#NULL!	4	#NULL!	150	88	87	0	0	0		0	0		1	1	1	0	0	0	STEMI	8		10.41	112	313	8.32	79.9	#NULL!	#NULL!	10.9	#NULL!	#NULL!	4.77	#NULL!	28.2	#NULL!	31.2	1.62
520451	王振勋	351.8	75	1	#NULL!	16819.9	14	1	13873191077	#NULL!	#NULL!	#NULL!	#NULL!	28.63	106	70	82	1	1	0		0	0		0	0	1	1	0	0	UA	2		12.3	125	162	8.34	71.8	#NULL!	#NULL!	9	#NULL!	#NULL!	#NULL!	#NULL!	23.3	#NULL!	37.6	2.18
1001451	周长旺	352.1	76	1	#NULL!	8762.44	5	2	15807494697	2	2	2	0	20.3	133	62	70	0	0	1		0	0		#NULL!	0	1	1	0	0	UA	2		5.5	148	160	3.26	58.9	#NULL!	#NULL!	8.8	#NULL!	#NULL!	6.9	#NULL!	14.4	#NULL!	37.7	1.73
1037072	周美恩	352.3	84	0	#NULL!	7238.8	7	2	13787170568	1	3	2	1	16.02	137	78	64	1	1	0		0	0		0	0	1	1	0	0	UA	3		5.11	109	165	3.96	77.51	#NULL!	#NULL!	12.5	#NULL!	7.2	#NULL!	#NULL!	8.7	#NULL!	40.4	1.62
1157376	陈月华	352.3	83	1	#NULL!	51377.3	17	4	13975118234	1	1	1	0	#NULL!	151	63	91	1	1	1		0	0		0	0	0	0	0	0	STEMI	5		4.03	121	136	2.48	61.6	#NULL!	#NULL!	10.9	#NULL!	#NULL!	7.6	#NULL!	39.9	#NULL!	33.8	1.1
1105814	李北斗	352.4	77	1	#NULL!	54653.4	9	1	13973339686	2	3	2	1	29	94	50	75	0	0	0		0	0		0	0	1	1	0	0	UA	2		5.39	126	140	3.03	59.4	#NULL!	#NULL!	9.3	#NULL!	#NULL!	#NULL!	#NULL!	#NULL!	#NULL!	#NULL!	0.67
1339195	张孝午	353.4	77	0	#NULL!	10538.2	5	市医保	13808481312	1	2	1	1	22.7	121	87	87	2	1	0		0	0	0	0	0	1	1	0	0	UA	2		7.02	110	238	4.63	65.9	1.67	23.8	9.7	0	6.4	#NULL!	6.2	19.6	23.2	40.3	1.32
1170659	易剑鸣	353.6	81	1	#NULL!	117682	11	2	15802511698	2	2	1	1	21.45	116	74	70	0	0	0		0	0		0	0	0	0	0	0	UA	2		5.39	118	104	3.93	72.9	#NULL!	#NULL!	#NULL!	#NULL!	4.37	#NULL!	#NULL!	31.8	#NULL!	39.5	1.33
965447	刘开英	353.7	77	0	#NULL!	57566.6	11	3	13712551687	1	5	3	2	#NULL!	99	52	78	0	0	0		0	0		0	0	0	0	0	1	STEMI	5		12.1	93	426	10.43	86.2	#NULL!	#NULL!	8.4	#NULL!	13.9	7.9	#NULL!	40.8	#NULL!	31	#NULL!
1253159	姚淑宜	354.2	90	0	#NULL!	29462.8	18	1	15073183171	1	5	3	2	0	150	75	45	1	1	1		0	0		0	0	0	0	0	0	STEMI	3		6.97	117	168	4.26	61.2	#NULL!	#NULL!	11.1	#NULL!	#NULL!	#NULL!	#NULL!	24.8	#NULL!	31.7	2.35
947685	程海源	354.2	77	1	#NULL!	13986.8	11	4	13637443769	#NULL!	2	1	1	20.04	158	68	89	1	1	1		0	0		0	0	1	0	0	0	UA	2		4.9	131	116	3.07	62.5	#NULL!	#NULL!	9.3	#NULL!	#NULL!	#NULL!	#NULL!	8.8	#NULL!	37.1	2.06
1201801	喻可雄	354.2	75	1	#NULL!	68521.5	8	3	18874798889	2	3	3	0	22.7	182	93	78	1	1	0		0	0		1	0	1	0	0	0	UA	2		6.89	141	263	4.48	65	#NULL!	#NULL!	9.2	#NULL!	4.9	#NULL!	#NULL!	13.5	#NULL!	37	0.73
1128249	谭秀英	355	78	0	#NULL!	74565	22	3	18373828977	1	4	1	3	31.22	144	59	78	1	1	0		0	0		0	0	0	0	0	0	NSTEMI	2		8.68	86	224	6.67	76.8	#NULL!	#NULL!	8.9	#NULL!	#NULL!	#NULL!	#NULL!	33.9	#NULL!	38.2	2.44
1358893	周松柏	355.4	78	1	#NULL!	25439.5	18	省医保	13007481610	1	2	1	1	25.53	130	73	81	1	1	0	1	1	0	0	0	0	0	0	0	0	NSTEMI	1	2	9.78	82	418	6.95	71.1	1.7	17.4	9	1	12.7	5.8	6	9	17.1	33.9	2.65
1160204	吴银才	355.4	82	1	#NULL!	12240.9	9	1	13407313112	1	2	1	1	24.54	128	61	76	1	1	0		0	0		1	0	0	0	0	0	NSTEMI	3		6.06	127	168	4.58	75.5	#NULL!	#NULL!	11.5	#NULL!	#NULL!	#NULL!	#NULL!	68.5	#NULL!	41.2	1.12
1226099	郑小星	355.8	79	1	#NULL!	17357.3	11	4	15580920715	2	5	2	3	#NULL!	145	66	61	1	1	1		0	0		0	0	0	1	0	0	UA	3		4.17	93	139	3.07	73.7	#NULL!	#NULL!	10.9	#NULL!	#NULL!	6.7	#NULL!	#NULL!	#NULL!	35.3	1.19
1371699	吴章文	355.9	77	0	#NULL!	17564	11	省医保	13874913810	1	3	2	1	25.93	125	70	59	0	0	1		0	0	0	0	0	1	0	0	0	NSTEMI	1	2	6.32	114	143	3.99	63.1	1.66	26.3	11.6	1	11.3	4.23	7.4	32.7	35.6	41	3.75
1357865	陈孝忠	356.8	74	1	#NULL!	105011	5	异地医保	13007302336	1	4	0	4	#NULL!	179	90	64	3	1	0	0	0	0	0	1	1	1	0	0	0	UA	2	2	3.93	109	140	2.26	57.4	1.13	28.8	10	1	9	5.6	6.2	32.1	28.8	32.7	3.21
894102	毛索霞	357.5	78	0	#NULL!	6633.38	11	1	15973135655	2	3	2	1	#NULL!	143	71	71	1	1	0		0	0		0	1	1	0	0	0	UA	3		7.6	123	303	5.39	71	#NULL!	#NULL!	9.5	#NULL!	6.7	#NULL!	#NULL!	18.7	#NULL!	41.3	9.4
965576	张佩芝	357.6	77	0	#NULL!	11134.4	11	1	13874955208	1	2	2	0	#NULL!	117	70	70	1	1	1		0	0		#NULL!	0	1	1	0	1	UA	3		6.7	#NULL!	119	4.92	73.1	#NULL!	#NULL!	11.6	#NULL!	#NULL!	4.9	#NULL!	10.5	#NULL!	39.3	2.69
1320606	刘祖春	357.6	76	1	#NULL!	51390	9	市医保	13907317171	1	2	2	0	24.4	106	74	78	3	1	0	0	0	0	0	1	0	1	0	0	0	UA	3	1	4.8	145	185	3.46	72.1	0.89	18.5	10.2	1	6.3	5.1	#NULL!	17.6	26.7	35.8	2.44
1113010	何武松	358.2	75	1	#NULL!	59213.3	14	1	13327210778	2	2	2	0	#NULL!	129	72	108	1	1	1		0	0		1	0	0	0	0	0	UA	3		13.31	123	370	7.42	55.8	#NULL!	#NULL!	11	#NULL!	#NULL!	10.6	#NULL!	11.7	#NULL!	34.2	1.27
1323407	李庆甫	358.6	79	1	#NULL!	8845.69	8	自费	15274898668	0	2	1	1	26.45	149	86	85	1	1	0	0	0	0	0	0	0	1	0	0	0	UA	3	/	7.69	144	115	4.91	63.9	2.16	28.1	12.4	1	4.8	4.51	#NULL!	14.2	21.2	38.6	1.11
1317496	方冬庆	359.1	79	1	#NULL!	97388.5	7	自费	13574886454	1	3	2	1	18.37	114	64	74	0	0	0		0	0	0	0	0	1	1	0	0	STEMI	1	2	7.3	107	166	4.29	58.5	2.27	31.1	10.4	0	5.4	#NULL!	5.4	8.8	16.2	34.9	0.78
1060884	莫克强	360.2	77	1	#NULL!	58668.4	10		18008430299	#NULL!	#NULL!	#NULL!	#NULL!	#NULL!	134	80	72	1	1	1		0	0		0	0	1	0	0	0	STEMI	5		10.76	99	138	9.51	88.4	#NULL!	#NULL!	13	#NULL!	12.6	7.1	#NULL!	39.4	#NULL!	32.8	1.37
1030428	王开生	360.8	75	1	#NULL!	83818.6	14	2	15574923630	2	6	2	4	#NULL!	142	63	75	1	1	0		0	0		1	0	0	0	0	0	STEMI	6		15.55	145	178	11.9	76.6	#NULL!	#NULL!	13.6	#NULL!	#NULL!	8.4	#NULL!	32.2	#NULL!	38.4	2.97
1235574	蔡仕林	360.9	76	1	#NULL!	36400.8	9	1	15874875338	2	3	1	2	22.83	136	70	57	1	1	1		0	0		1	0	1	0	0	1	UA	2		6.1	135	146	3.63	59.5	#NULL!	#NULL!	11.4	#NULL!	#NULL!	#NULL!	#NULL!	18.3	#NULL!	34.4	0.48
980795	曹开义	361	76	1	#NULL!	11204	8	1	13517486682	2	2	1	1	#NULL!	169	80	72	1	1	0		0	0		1	1	1	1	0	0	UA	5		5.2	115	171	3.8	73.7	#NULL!	#NULL!	11.7	#NULL!	5.3	#NULL!	#NULL!	18.1	#NULL!	39.7	1
1274015	王心章	361	78	1	#NULL!	77789.8	15	1	13973493266	2	3	2	1	26.57	130	78	102	1	1	0		0	0		1	1	0	0	0	0	UA	2		6.98	123	220	4.08	58.5	#NULL!	#NULL!	8	#NULL!	#NULL!	#NULL!	#NULL!	16.9	#NULL!	37.9	1.63
1371846	左端秀	361.4	78	0	#NULL!	58064.5	11	自费	13973813598	0	4	3	1	#NULL!	128	58	81	3	1	1		0	0	0	0	0	1	0	0	0	STEMI	1	3	4.64	100	162	2.7	58.2	1.48	31.9	11	0	6.8	8.08	7.1	21.4	37.6	35.5	4.22
1350340	李伏元	361.6	80	1	#NULL!	19795.5	8	市医保	15874174754	1	3	2	1	#NULL!	164	70	109	3	1	0		0	0	1	0	0	0	0	0	0	NSTEMI	1	4	9.17	133	119	8.1	88.4	0.57	6.2	9	0	#NULL!	6.3	#NULL!	53.1	125.2	33.6	0.95
948733	王保生	363	83	1	#NULL!	9804.12	8	4	13574804858	2	3	1	2	24.2	140	64	98	0	0	0		0	0		0	0	1	1	0	0	UA	3		#NULL!	#NULL!	#NULL!	#NULL!	#NULL!	#NULL!	#NULL!	#NULL!	#NULL!	#NULL!	#NULL!	#NULL!	14.1	#NULL!	39.1	0.99
1000228	毛光汉	363.3	76	1	#NULL!	5511.03	5	1	13807311001	1	1	0	1	24.24	117	68	73	1	1	0		0	0		1	0	1	0	0	0	UA	2		5.7	139	206	4.01	70.3	#NULL!	#NULL!	11.8	#NULL!	6.5	#NULL!	#NULL!	14.3	#NULL!	40.6	#NULL!
1130797	黄桃美	363.6	79	0	#NULL!	7729.03	9	2	13973189022	2	3	2	1	19.47	127	77	65	0	0	1		0	0		0	0	0	1	0	0	UA	2		4.08	3.86	129	2.33	57.2	#NULL!	#NULL!	11.4	#NULL!	#NULL!	7.3	#NULL!	16.4	#NULL!	36.7	0.71
1263508	徐焕宜	364.2	75	0	#NULL!	10155.3	7	省医保	13617493360	1	4	3	1	23.14	130	63	70	3	1	0		0	0	0	0	0	1	0	0	0	UA	3		7.47	128	138	5.51	73.7	1.09	14.6	12	0	#NULL!	#NULL!	5.5	16.2	18.9	39.9	1.46
1365817	杨进治	364.3	78	1	#NULL!	53838.2	8	异地医保	18230685376	1	5	1	4	19.3	103	90	68	0	0	0	0	0	0	1	1	0	1	0	0	0	UA	3	2	3.65	128	147	2.86	78.3	0.5	13.7	10.7	1	7.1	4.6	#NULL!	8.8	17.8	33.9	0.8
676725	李秋贤	364.5	75	0	#NULL!	29774.8	6	1	13707484246	2	3	2	1	19.7	157	77	75	0	0	0		0	0		0	0	1	0	0	0	UA	2		5.64	114	142	4.36	77.3	#NULL!	#NULL!	11.1	#NULL!	#NULL!	#NULL!	#NULL!	11.7	#NULL!	37.6	1.51
998737	廖南香	364.8	75	0	#NULL!	8061.08	8	5	13647446419	2	6	4	2	#NULL!	116	84	80	1	1	0		0	0		0	0	1	0	0	0	NSTEMI	6		9.7	94	243	7.57	78.5	#NULL!	#NULL!	10.9	#NULL!	6.4	#NULL!	#NULL!	19.1	#NULL!	36.8	#NULL!
1039426	郭应明	365.8	80	1	#NULL!	10798.8	11	2	13808486699	1	4	1	3	#NULL!	145	68	71	1	1	1		0	0		0	1	1	0	0	0	UA	4		5.64	120	177	3.91	69.4	#NULL!	#NULL!	11.7	#NULL!	#NULL!	6.6	#NULL!	9.2	#NULL!	41.9	0.92
1158192	徐绪桓	366.1	78	1	#NULL!	37722.1	15	1	13974810021	2	2	1	1	22.5	123	79	67	0	0	0		0	0		1	0	1	0	0	0	STEMI	6		11.1	105	155	9.15	82.5	#NULL!	#NULL!	11.2	#NULL!	#NULL!	5.1	#NULL!	79	#NULL!	31.6	1.02
1288856	谭曾光	366.5	81	1	#NULL!	50703.3	12	自费	13517401985	1	1	0	1	26.35	159	94	101	0	0	0	0	0	0	0	0	0	0	0	0	0	STEMI	2	1	8.61	156	169	7.75	90	0.5	5.8	9.6	1	#NULL!	#NULL!	5.7	68.8	306.3	39	0.68
1354515	李连周	366.6	79	1	#NULL!	115353	17	自费	13907318941	1	2	0	2	21.22	162	83	68	3	1	1		0	0	0	1	0	0	0	0	0	UA	2		5.83	124	178	3.88	66.6	1.32	22.6	12.2	1	6.9	6.1	6.8	30.2	21.7	37	1.52
1303990	陈代勋	366.8	75	1	#NULL!	14134.9	8	异地医保	13873247178	1	3	2	1	27.8	105	68	60	2	1	0	0	0	0	0	0	1	0	0	1	0	UA	2	1	4.9	135	181	2.71	55.3	1.57	32	10.4	0	#NULL!	#NULL!	#NULL!	16.7	16.9	37.7	1.21
1268892	舒鹏高	366.8	78	1	#NULL!	65668.8	9	2	13973137939	2	2	0	2	25.6	160	90	79	1	1	0		0	0		1	0	1	0	0	0	UA	2		5.12	137	194	3.08	60.1	#NULL!	#NULL!	10.2	#NULL!	#NULL!	4.9	#NULL!	10.1	#NULL!	40.9	2.14
1329214	黄仁东	366.9	75	1	#NULL!	12237	11	自费	15273841107	#NULL!	#NULL!	#NULL!	#NULL!	24.48	173	85	65	1	1	1	0	0	0	0	#NULL!	0	1	0	1	0	NSTEMI	1	1	5.12	135	148	2.81	54.9	1.78	34.8	12.6	0	4.3	8.81	#NULL!	28.1	23.5	35.2	2.75
1253765	谭德怀	367.1	82	1	#NULL!	25376.4	10	1	13973982923	2	4	#NULL!	#NULL!	20.76	158	93	94	1	1	0		0	0		0	0	1	0	0	0	NSTEMI	6		6.6	122	180	5.92	89.6	#NULL!	#NULL!	10.5	#NULL!	#NULL!	#NULL!	#NULL!	21	#NULL!	34.2	0.59
1307741	吴锡祥	367.1	78	1	#NULL!	11304.9	8	长沙县	15111473826	1	2	1	1	20.2	130	76	77	0	0	0		0	0	0	1	0	1	1	0	0	UA	3		5.94	127	125	3.92	66	1.39	23.4	11.5	0	5.5	4.7	5.6	32.8	24.6	34.3	0.7
1221172	陈润龙	367.3	80	1	#NULL!	276397	61	1	13975802020	2	2	1	1	#NULL!	128	69	56	1	1	0		0	0		0	1	1	0	0	1	NSTEMI	8		7.22	94	278	5.58	77.3	#NULL!	#NULL!	10.7	#NULL!	#NULL!	#NULL!	#NULL!	2405.1	#NULL!	33.4	4.28
1211316	曾昭阳	367.3	75	1	#NULL!	33482.7	7	1	13789258188	1	3	0	3	#NULL!	203	108	48	1	1	1		0	0		1	1	1	0	0	1	UA	3		6.15	151	157	3.87	62.9	#NULL!	#NULL!	11.5	#NULL!	13.82	6.3	#NULL!	18.1	#NULL!	34.6	1.56
1191357	肖先荷	367.4	77	0	#NULL!	12073.3	7	2	13308470331	1	3	3	0	26.74	143	78	58	1	1	0		0	0		0	0	1	0	0	0	UA	3		5.39	108	208	3.78	69.7	#NULL!	#NULL!	9.7	#NULL!	8	#NULL!	#NULL!	40.5	#NULL!	36.9	1.32
681117	钟才润	368.2	78	1	#NULL!	68892.9	12	4	15388046261	2	3	2	1	23.83	136	84	57	0	0	1		0	0		0	0	1	1	0	0	UA	2		4.59	123	123	2.66	57.9	#NULL!	#NULL!	13.1	#NULL!	#NULL!	#NULL!	#NULL!	20.5	#NULL!	36.8	1.41
1033025	黄革非	368.4	84	1	#NULL!	10632.5	12	2	13508489298	2	1	1	0	21	169	84	109	1	1	0		0	0		1	1	1	1	0	1	UA	3		3.17	134	142	2.27	71.6	#NULL!	#NULL!	11	#NULL!	#NULL!	3.7	#NULL!	12.2	#NULL!	34	0.88
1183992	杨通友	368.6	75	1	#NULL!	12052	3	1	18152802113	2	4	2	2	27.1	132	72	72	0	0	1		0	0		0	0	0	0	0	0	UA	3		5.34	117	142	3.39	63.4	#NULL!	#NULL!	9.8	#NULL!	#NULL!	#NULL!	#NULL!	11.5	#NULL!	31.8	1.36
1216175	杨金山	368.7	78	1	#NULL!	7091.13	6	2	15197061818	2	5	3	2	28.58	180	68	82	1	1	1		0	0		1	0	1	0	0	0	UA	3		7.5	119	178	4.74	63.2	#NULL!	#NULL!	10.7	#NULL!	#NULL!	4.7	#NULL!	16.3	#NULL!	34.9	1.65
1161595	邓大清	368.8	75	0	#NULL!	27793.2	4	1	13975875509	2	2	1	1	26.26	149	86	116	1	1	0		0	0		1	0	0	0	0	0	STEMI	6		6.11	137	199	4.53	74.1	#NULL!	#NULL!	12.2	#NULL!	#NULL!	#NULL!	#NULL!	19.1	#NULL!	25.4	2.01
908221	周炳文	368.8	83	1	#NULL!	14346.5	7		13607314853	#NULL!	#NULL!	#NULL!	#NULL!	#NULL!	101	80	98	0	0	0		0	0		1	0	1	0	0	1	STEMI	7		14.4	129	96	12.89	89.54	#NULL!	#NULL!	14.6	#NULL!	#NULL!	6.3	#NULL!	39.4	#NULL!	31.4	0.78
1290519	徐炳生	369.2	81	1	#NULL!	12348.2	7	长沙市医保	18973178005	1	2	1	1	23.04	159	75	68	0	0	0	0	0	0	0	#NULL!	0	1	1	0	0	UA	4	/	6.75	118	187	4.46	67.7	1.42	21	10.4	1	#NULL!	5.22	#NULL!	8.7	13.7	35.8	1.2
1100608	周多英	369.5	77	0	#NULL!	11258.5	8	3	15581222202	1	3	1	2	20.82	104	51	67	0	0	0		0	0		0	1	1	0	0	0	NSTEMI	5		7.55	66	228	5.4	71.5	#NULL!	#NULL!	12.2	#NULL!	#NULL!	#NULL!	#NULL!	14.6	#NULL!	28.7	0.98
1272186	戴满珍	370.4	80	0	#NULL!	79670.7	21	4	15274977657	1	4	4	0	26	108	64	84	0	0	1		0	0		1	0	1	0	0	0	STEMI	6		8.1	126	196	7.33	90.5	#NULL!	#NULL!	11.4	#NULL!	#NULL!	3.9	#NULL!	76.2	#NULL!	34.5	0.82
1055255	张德全	370.4	83	1	#NULL!	5989.19	8	4	13037319867	1	5	3	2	27.18	158	82	78	1	1	0		0	0		0	1	1	0	0	0	UA	3		5.98	150	216	4.04	67.6	#NULL!	#NULL!	8.6	#NULL!	#NULL!	#NULL!	#NULL!	27.2	#NULL!	38.8	0.85
718143	刘秀娥	371.9	78	0	#NULL!	64736.2	6	3	13875446198	2	4	1	3	#NULL!	102	75	68	1	1	1		0	0		0	0	0	0	0	0	UA	3		5.61	101	144	3.43	61.1	#NULL!	#NULL!	10.5	#NULL!	#NULL!	7.2	#NULL!	130.4	#NULL!	34.2	0.46
1239173	谭琼转	373.3	82	0	#NULL!	8757	10	2	13975115170	1	3	2	1	23.37	107	61	67	0	0	0		0	0		0	0	1	0	0	0	UA	3		6.02	100	139	3.99	66.3	#NULL!	#NULL!	10.3	#NULL!	#NULL!	4.9	#NULL!	9.1	#NULL!	35.2	0.96
960359	何秀峰	373.9	77	1	#NULL!	47803.4	11	1	13467672963	2	4	2	2	#NULL!	156	90	70	1	1	1		0	0		1	1	1	1	0	0	UA	2		9.2	113	157	6.46	70.4	#NULL!	#NULL!	11.5	#NULL!	6.77	7.7	#NULL!	20.4	#NULL!	36.7	0.95
1124431	陶为	374.2	84	1	#NULL!	11327.3	10	1	82238639	2	3	3	0	23.73	168	80	62	1	1	0		0	0		0	0	1	0	0	0	UA	3		6.22	136	99	4.06	66.33	#NULL!	#NULL!	12.3	#NULL!	5.3	#NULL!	#NULL!	7.1	#NULL!	34.5	1.13
1218524	鲁志杰	374.9	77	1	#NULL!	52467.2	10	2	15111312327	1	2	1	1	19.1	189	89	110	1	1	0		0	0		0	0	0	0	0	0	NSTEMI	6		7.01	128	208	5.51	78.7	#NULL!	#NULL!	11	#NULL!	#NULL!	4.9	#NULL!	24	#NULL!	34	0.91
178189	谭福林	376	75	1	#NULL!	7335.69	6	1	13974843914	2	2	0	2	23.93	133	78	84	0	0	0		0	0		1	0	0	0	0	0	UA	2		3.7	132	63	2.49	67.3	#NULL!	#NULL!	14.9	#NULL!	#NULL!	#NULL!	#NULL!	#NULL!	#NULL!	36.9	#NULL!
939115	谈前	376.3	82	1	#NULL!	7146.5	6	2	18229819562	1	2	1	1	19.8	130	70	63	1	1	0		0	0		1	0	1	0	0	0	UA	3		6	142	179	4.02	67.5	#NULL!	#NULL!	11.8	#NULL!	#NULL!	#NULL!	#NULL!	10.9	#NULL!	40.7	1.67
855874	柳介寿	376.6	79	1	#NULL!	6587.54	4	1	15115060948	1	1	0	1	27.92	154	74	110	1	1	1		0	0		0	0	1	0	0	0	UA	3		6.36	133	184	5.62	88.2	#NULL!	#NULL!	12.6	#NULL!	#NULL!	6.8	#NULL!	37.2	#NULL!	45.2	4.09
1276069	周美恩	377.2	87	0	#NULL!	7473.88	6	1	13787170568	1	3	1	2	#NULL!	114	77	78	1	1	0		0	0		0	0	0	1	0	0	UA	4		4.75	96	190	3.24	68.2	#NULL!	#NULL!	10.8	#NULL!	#NULL!	#NULL!	#NULL!	4.9	#NULL!	32.9	1.27
1054182	朱序伦	377.4	76	1	#NULL!	19494.7	11	自费	13809664893	1	5	2	3	25.15	118	72	67	3	1	1		0	0	0	1	0	1	0	0	0	UA	2		7.54	128	142	5.96	79	0.71	9.4	14	1	12	9.2	7.7	27.1	19.1	38	0.98
1291401	朱富云	377.6	83	1	#NULL!	42443	12	长沙市医保	13467575187	#NULL!	#NULL!	#NULL!	#NULL!	26.64	119	49	64	1	1	0	0	0	0	0	#NULL!	#NULL!	1	0	0	0	NSTEMI	2	/	7.78	111	233	5.44	69.9	1.26	16.2	9.7	0	#NULL!	5.16	#NULL!	30.8	131.8	35.6	1.38
1250599	唐淑君	377.9	81	0	#NULL!	15467	10	4	18900725800	2	3	3	0	29.76	124	67	85	1	1	0		0	0		0	0	0	0	0	0	UA	3		6.7	130	267	5.12	76.5	#NULL!	#NULL!	9.9	#NULL!	#NULL!	#NULL!	#NULL!	12.4	#NULL!	37.2	1.42
1319023	覃遵凤	378	76	0	#NULL!	86531.9	8	自费	13787943923	1	3	2	1	28	133	65	61	3	1	1		0	0	0	0	0	0	1	0	0	UA	2		9.03	112	227	6.15	68.2	2.35	26	11.2	0	6.6	6.6	6.7	11.4	16.5	33.2	1.02
1274668	覃正学	378.7	82	1	#NULL!	43099	7	3	13327239399	1	5	3	2	18.37	128	76	70	0	0	0		0	0		0	0	0	0	0	0	UA	2		5.27	122	131	3.63	68.8	#NULL!	#NULL!	13	#NULL!	#NULL!	#NULL!	#NULL!	54.7	#NULL!	34.8	0.78
681261	何祥太	379.3	79	1	#NULL!	56482.1	13	1	13974617702	1	2	1	4	23.05	128	70	71	1	1	1		0	0		1	0	0	1	0	0	UA	3		14.17	129	352	10.62	75	#NULL!	#NULL!	9.2	#NULL!	#NULL!	7.7	#NULL!	21.8	#NULL!	33.7	2.66
1035689	易菊丛	380.6	81	0	#NULL!	85598.6	24	3	13548941905	1	4	3	1	#NULL!	103	73	78	1	1	0		0	0		0	0	1	0	0	0	NSTEMI	7		8.39	124	116	6.54	77.9	#NULL!	#NULL!	13.2	#NULL!	#NULL!	4.4	#NULL!	50.5	#NULL!	41.1	1.48
1086895	梁俊杰	382.1	75	1	#NULL!	8648.24	7	2	13975104739	2	4	3	1	24.38	156	81	66	1	1	0		0	#NULL!		1	1	1	0	0	0	UA	3		6.52	114	147	4.84	73.1	#NULL!	#NULL!	11.8	#NULL!	8.2	#NULL!	#NULL!	9.9	#NULL!	35.9	1.67
1024287	梁顺华	382.3	78	0	#NULL!	16023.6	7	3	13975137039	1	5	3	2	#NULL!	115	64	78	0	0	0		0	0		0	0	0	0	0	0	STEMI	5		5.06	#NULL!	209	2.51	49.5	#NULL!	#NULL!	10.2	#NULL!	5.67	#NULL!	#NULL!	#NULL!	#NULL!	38.3	#NULL!
1372359	刘传芳	382.6	80	1	#NULL!	195083	26	新农合	18107392987	1	4	2	2	#NULL!	115	75	116	0	0	0	3	1	1	1	1	0	0	0	0	0	STEMI	4	4	19.18	160	126	16.01	83.5	1.81	9.4	11.9	0	7.01	#NULL!	6	192.2	449.8	31.5	1.5
1371681	李世贵	382.7	79	1	#NULL!	21225.7	11	自费	18107485971	1	4	1	3	33.2	171	100	74	3	1	0		0	0	0	1	0	0	0	0	0	UA	2		7.85	145	288	4.97	63.3	2.41	30.7	9.5	1	#NULL!	4.7	#NULL!	10.7	16.6	35.1	0.82
1231719	邓代山	383.2	75	0	#NULL!	50893.4	11	3	13974993656	1	3	2	1	22.07	170	86	70	1	1	0		0	0		0	0	1	0	0	0	UA	3		4.46	106	145	2.89	64.8	#NULL!	#NULL!	12.4	#NULL!	#NULL!	4.9	#NULL!	33.3	#NULL!	33.2	1.07
1347860	钟友荣	383.3	78	0	#NULL!	9522.36	8	省医保	84219572	1	2	0	2	22.2	152	83	108	1	1	0	0	0	0	0	0	0	0	0	0	0	UA	2	/	9.28	117	226	7.03	75.7	1.58	17	10.3	0	#NULL!	5.6	#NULL!	18.8	26.1	35.9	1.75
424339	张世铎	383.8	76	1	#NULL!	94288.5	12	2	13677368940	2	2	1	1	#NULL!	151	73	56	1	1	0		0	0		1	0	1	0	0	0	UA	2		6.2	157	137	3.77	60.5	#NULL!	#NULL!	11.1	#NULL!	#NULL!	#NULL!	#NULL!	26.3	#NULL!	37.9	3.55
1080989	管国清	384.2	76	1	#NULL!	7926.05	7	2	13687301968	2	5	#NULL!	#NULL!	19	109	60	60	0	0	0		0	0		1	0	1	0	0	0	UA	2		6.19	131	#NULL!	3.87	62.5	#NULL!	#NULL!	11.3	#NULL!	#NULL!	#NULL!	#NULL!	16.4	#NULL!	39.9	1.83
1206216	王伯知	384.2	79	1	#NULL!	12887.2	8	1	13507319832	1	3	1	2	17.899	119	93	106	0	0	0		0	0		1	0	1	0	0	0	UA	3		6.07	131	93	4.16	68.5	#NULL!	#NULL!	12.7	#NULL!	#NULL!	#NULL!	#NULL!	132.7	#NULL!	31.2	0.75
1270468	汤翠仁	384.3	75	0	#NULL!	51285.1	9	3	13808465490	2	4	#NULL!	#NULL!	23.4	122	65	79	1	1	1		0	0		0	0	0	0	0	0	STEMI	5		9.88	85	264	8.91	90.2	#NULL!	#NULL!	11.2	#NULL!	#NULL!	4.1	#NULL!	38.6	#NULL!	31.2	1.36
1133301	舒振国	386	76	1	#NULL!	108598	17	1	13975806256	2	1	1	#NULL!	22.86	134	71	80	1	1	0		0	0		1	0	1	1	0	0	NSTEMI	3		5.22	136	243	3.63	69.6	#NULL!	#NULL!	9.5	#NULL!	#NULL!	#NULL!	#NULL!	14.8	#NULL!	41	0.86
1238470	胡海清	386.5	75	1	#NULL!	7899.75	7	2	13873216206	2	2	1	1	25.07	160	102	115	1	1	0		0	0		0	0	1	0	0	0	UA	2		7.49	133	210	5.53	73.9	#NULL!	#NULL!	10.1	#NULL!	#NULL!	#NULL!	#NULL!	#NULL!	#NULL!	35.8	2.35
1169174	陈历忠	387.5	75	1	#NULL!	22126.7	11	2	13574202786	1	4	1	3	19.95	120	55	58	1	1	0		0	0		1	1	0	0	0	0	STEMI	5		8.9	108	287	5.26	59.1	#NULL!	#NULL!	11.5	#NULL!	#NULL!	4.3	#NULL!	49.2	#NULL!	28.1	1.49
555723	彭兰秀	387.6	79	0	#NULL!	11949	10	1	13548727570	2	5	4	1	#NULL!	154	74	84	1	1	0		0	0		#NULL!	0	1	0	0	0	UA	2		5.8	134	144	4.3	73.6	#NULL!	#NULL!	12	#NULL!	4.7	#NULL!	#NULL!	10.9	#NULL!	37.6	0.93
932076	陈声宣	387.7	76	1	#NULL!	17455	14	1	13713827337	2	6	1	5	#NULL!	116	62	62	1	1	0		0	0		0	0	0	0	0	0	UA	3		8.4	126	56	3.75	44.7	#NULL!	#NULL!	11.5	#NULL!	4.61	#NULL!	#NULL!	27.1	#NULL!	30.9	0.93
1061221	李诚	388.3	76	1	#NULL!	8853.87	8	4	85061736	2	3	0	3	22.49	118	68	63	0	0	1		0	0		1	0	1	0	0	0	STEMI	3		6.57	147	153	4.12	62.7	#NULL!	#NULL!	12.6	#NULL!	#NULL!	6.2	#NULL!	54.6	#NULL!	44.5	1.25
1042774	段绩魁	388.7	76	1	#NULL!	54501	9	4	13787756550	2	4	0	4	#NULL!	117	70	62	0	0	1		0	0		1	0	1	0	0	0	STEMI	3		7.66	150	186	5.67	73.9	#NULL!	#NULL!	13.9	#NULL!	#NULL!	6.8	#NULL!	18.5	#NULL!	38.2	1.7
979300	易淑兰	388.9	91	0	#NULL!	9827.24	8	自费	82822139	1	7	1	6	21	95	65	92	2	1	1		0	0	0	0	0	0	0	0	1	UA	4	/	4.67	112	148	3.5	74.8	0.68	14.5	8.8	1	8.6	6.51	6.3	5	19.2	30.1	0.88
1269970	姚玉莲	390.2	75	0	#NULL!	9472.27	9	5	18397672520	2	4	1	3	24.44	167	79	53	1	1	0		0	0		0	0	1	0	0	0	UA	2		4.01	116	154	2.27	56.7	#NULL!	#NULL!	11.3	#NULL!	#NULL!	#NULL!	#NULL!	15.1	#NULL!	44.5	4.85
883590	左运村	390.7	77	1	#NULL!	10515.7	8	4	13723850180	2	2	1	1	#NULL!	134	56	50	1	1	0		0	0		1	0	1	0	0	0	UA	3		4.92	123	213	3.38	68.8	#NULL!	#NULL!	8.4	#NULL!	#NULL!	#NULL!	#NULL!	66.6	#NULL!	37.3	2.54
419713	何逢菊	391.1	82	1	#NULL!	10250.4	12	2	13517311666	2	4	#NULL!	#NULL!	#NULL!	154	76	82	1	1	1		0	0		1	0	1	1	1	1	UA	3		7.26	113	133	5.5	75.8	#NULL!	#NULL!	11.5	#NULL!	#NULL!	#NULL!	#NULL!	8.5	#NULL!	36.8	0.72
1045904	毛梓谦	392	78	1	#NULL!	59054.9	10	2	13874087008	2	3	2	1	#NULL!	166	86	65	1	1	0		0	0		1	0	1	0	0	0	UA	5		5.88	128	188	3.73	63.5	#NULL!	#NULL!	11.2	#NULL!	5.9	#NULL!	#NULL!	7.2	#NULL!	31.3	1.49
1079730	肖欣芳	392.2	78	0	#NULL!	7663.9	7	1	18684848234	2	2	2	0	26.6	136	78	64	1	1	0		0	0		0	0	1	0	0	0	UA	2		5.52	126	212	3.21	58.1	#NULL!	#NULL!	10.3	#NULL!	#NULL!	#NULL!	#NULL!	10.2	#NULL!	40.7	1.83
1201590	刘梦岐	392.7	82	1	#NULL!	7040.84	7	2	13973122059	#NULL!	#NULL!	#NULL!	#NULL!	21.61	119	66	53	1	1	0		0	0		1	0	1	1	0	0	UA	3		6.35	118	128	4.68	73.7	#NULL!	#NULL!	11.8	#NULL!	11.9	#NULL!	#NULL!	16.1	#NULL!	37.4	2.2
#NULL!	解树堃	392.9	83	1	#NULL!	14353	11	1	13808460846	1	4	1	3	20.76	178	90	64	1	1	0		0	0		1	1	1	1	0	0	UA	2		5.42	92	85	3.8	70.1	#NULL!	#NULL!	12.1	#NULL!	#NULL!	4.6	#NULL!	20.7	#NULL!	33.6	0.53
1153524	吴上津	393.5	81	0	#NULL!	10575.2	9	4	13677362155	1	3	0	3	18.22	118	80	68	1	1	0		0	0		0	0	0	0	0	0	UA	2		3.68	122	130	2.09	56.8	#NULL!	#NULL!	11	#NULL!	#NULL!	5.5	#NULL!	6.1	#NULL!	39.7	1.44
1134948	钟自觉	393.7	77	1	#NULL!	62338.9	10	1	18874271209	2	3	2	1	#NULL!	119	75	54	1	1	0		0	0		1	1	0	0	0	0	UA	3		7.96	169	212	7.22	90.8	#NULL!	#NULL!	12	#NULL!	3.3	4.3	#NULL!	33.7	#NULL!	36.5	1.4
983635	邓振林	394.1	80	1	#NULL!	58545.6	9	4	13507316580	1	2	2	0	#NULL!	128	63	60	1	1	1		0	0		0	0	1	0	0	0	UA	2		8.1	122	139	6.16	76.1	#NULL!	#NULL!	11.8	#NULL!	6.01	#NULL!	#NULL!	10.7	#NULL!	35.9	0.99
1290746	许奇	394.3	82	1	#NULL!	8814.57	10	长沙市医保	18574385126	1	1	0	1	29.4	162	82	67	1	1	0	0	0	0	0	0	0	0	0	0	0	UA	3	/	0.83	146	182	4.79	66.9	1.85	25.8	11.5	0	#NULL!	4.65	5.7	28.7	19.7	38.4	1.11
1328922	赵紫金	395	80	1	#NULL!	48175.6	3	省医保	13908475810	#NULL!	#NULL!	#NULL!	#NULL!	#NULL!	138	110	135	0	0	1	5	1	1	0	#NULL!	0	1	1	0	1	NSTEMI	4	4	22.05	116	217	19.92	90.4	1.09	4.9	11.1	0	#NULL!	9.66	10.4	80.7	562	28.5	0.96
1178900	张美芝	396.3	75	0	#NULL!	19796.5	10	1	13548670212	1	2	1	1	#NULL!	157	71	40	1	1	1		0	0		0	0	1	0	0	0	UA	3		9.97	116	216	7.89	79.21	#NULL!	#NULL!	12.9	#NULL!	13.1	10.9	#NULL!	51.4	#NULL!	36.5	1.97
1368840	洪明秀	397.4	79	0	#NULL!	181747	36	市医保	13974838833	1	4	1	3	#NULL!	131	74	97	3	1	0	3	1	1	0	0	0	1	0	0	1	STEMI	4	4	11.5	120	261	9.76	84.9	0.97	8.4	10.5	0	#NULL!	#NULL!	#NULL!	52.5	358	31.9	1.41
1098594	李建武	397.4	83	1	#NULL!	11767.4	7	1	13574241962	2	5	3	2	21.48	140	87	70	1	1	0		0	0		0	1	1	0	0	0	UA	3		9.79	120	183	7.2	73.6	#NULL!	#NULL!	11.6	#NULL!	#NULL!	#NULL!	#NULL!	36.6	#NULL!	38.6	1.02
893905	李多英	397.5	79	0	#NULL!	6887.37	8	自费	13974856167	1	3	2	1	21.93	122	82	62	1	1	0	0	0	0	0	0	0	1	1	0	0	UA	3	/	6.69	106	150	3.76	56.3	2.43	36.3	12.9	0	9.8	#NULL!	#NULL!	6.9	21.7	40.5	1.49
1281105	易爱兰	397.6	76	0	#NULL!	12640	11	自费	13874859105	1	3	2	1	25.1	102	66	78	0	0	0		0	0	0	0	0	0	0	0	1	UA	4		5.33	118	164	3.3	62	1.42	26.6	10.8	0	9.1	5.99	#NULL!	67.1	71.3	39.2	0.55
1151996	陈晚荷	397.9	84	0	#NULL!	10502.6	10	4	13973116555	1	2	1	1	24.2	144	73	68	1	1	1		0	0		0	1	0	0	0	0	NSTEMI	7		9.82	108	193	8	81.5	#NULL!	#NULL!	#NULL!	#NULL!	#NULL!	7.9	#NULL!	17.4	#NULL!	40.3	1.41
1142797	罗爱如	398.4	77	0	#NULL!	44485	7	3	13617399986	2	5	3	2	21	150	70	70	1	1	0		0	0		0	0	1	0	0	0	STEMI	2		5.43	112	249	3.95	72.8	#NULL!	#NULL!	10.8	#NULL!	5.4	#NULL!	#NULL!	14	#NULL!	39.2	1.23
1028766	冯菊枚	399.2	76	0	#NULL!	17225	11	2	15074031573	2	#NULL!	#NULL!	#NULL!	31.2	150	80	87	1	1	1		0	0		1	0	1	0	0	1	UA	4		14.67	104	194	12.29	83.7	#NULL!	#NULL!	11	#NULL!	#NULL!	#NULL!	#NULL!	11.2	#NULL!	35.3	1.99
1368504	邓光亚	399.3	79	0	#NULL!	342328	15	异地医保	13907438999	0	3	2	1	#NULL!	99	58	66	0	0	0	0	0	0	0	0	0	1	0	0	0	UA	3	/	4.39	118	143	2.58	58.9	1.49	33.9	11.7	0	#NULL!	#NULL!	#NULL!	26.5	25.9	34.1	1.04
1320152	柴运桂	399.3	77	0	#NULL!	84781.8	6	自费	18988596017	1	6	1	5	#NULL!	143	63	63	3	1	0	0	0	0	0	0	0	0	0	0	0	UA	2	1	4.95	119	168	2.95	59.6	1.41	28.5	12.1	0	#NULL!	#NULL!	5.7	23.9	22.2	39.2	1.31
1166313	何发先	399.3	76	1	#NULL!	13830.8	11		13975596096	#NULL!	#NULL!	#NULL!	#NULL!	21.3	170	75	74	1	1	0		0	0		0	1	1	0	0	0	UA	3		8.12	125	300	5.38	66	#NULL!	#NULL!	9.6	#NULL!	4.42	#NULL!	#NULL!	11.2	#NULL!	34.8	1.7
#NULL!	梁干	400.3	80	1	#NULL!	11773.2	5	1	13787003291	2	2	1	1	20.8	146	71	68	1	1	0		0	0		0	0	0	0	0	0	UA	1		8.03	146	143	5.66	70.4	#NULL!	#NULL!	12.1	#NULL!	#NULL!	#NULL!	#NULL!	34.7	#NULL!	36.2	0.76
1309620	罗吉贤	400.3	76	1	#NULL!	24811.5	12	市医保	13637499976	1	4	2	2	#NULL!	86	61	58	3	1	0	0	0	0	0	1	0	1	1	0	0	STEMI	2	2	12.5	114	143	9.07	72.5	1.42	11.4	12.2	1	#NULL!	#NULL!	#NULL!	39.6	157.5	31.7	0.8
939507	刘年兴	400.7	75	1	#NULL!	37137.3	9	1	18673106755	2	5	3	2	#NULL!	114	67	60	0	0	1		0	0		0	0	0	0	0	0	NSTEMI	3		4.3	159	146	2.98	69.6	#NULL!	#NULL!	10.1	#NULL!	3.7	5.7	#NULL!	45.5	#NULL!	36.2	1.58
966938	向哲仪	400.9	76	0	#NULL!	35134.4	11	省医保	13739074218	1	4	2	2	21.87	165	75	60	1	1	0	0	0	0	0	0	0	0	1	0	0	UA	2	/	4.89	124	109	2.42	49.5	1.99	40.7	12.8	0	#NULL!	4.59	#NULL!	20.8	25.4	39	1.16
1276380	戴青娇	401	82	0	#NULL!	18653.4	14	2	15173835505	2	2	1	1	24.9	120	53	86	1	1	1		0	0		0	0	1	0	0	0	UA	3		6.89	65	210	5.35	77.7	#NULL!	#NULL!	11.5	#NULL!	#NULL!	6.9	#NULL!	15.6	#NULL!	28.9	1.6
1099746	王建秋	401	76	1	#NULL!	47166.6	9	3	15873731499	2	5	3	2	21.2	124	88	80	1	1	0		0	0		0	1	1	1	1	0	UA	2		6.07	68	129	3.91	64.4	#NULL!	#NULL!	13.4	#NULL!	7.1	#NULL!	#NULL!	#NULL!	#NULL!	32.5	0
910291	谢林祥	401.3	87	1	#NULL!	23846.9	17	1	13975132928	1	4	2	2	#NULL!	170	70	52	1	1	0		0	0		1	0	1	0	0	0	STEMI	7		11.5	114	125	9.42	82.1	#NULL!	#NULL!	10.8	#NULL!	#NULL!	5.8	#NULL!	#NULL!	#NULL!	33.2	0.86
1212085	陈仁容	401.6	78	1	#NULL!	50612.9	3	1	18975083108	1	4	2	2	24.39	154	79	68	1	1	0		0	0		0	0	1	1	0	0	UA	3		6.08	135	147	4.13	67.9	#NULL!	#NULL!	9.2	#NULL!	#NULL!	6	#NULL!	16.4	#NULL!	36	0.67
1294725	周金生	401.8	77	1	#NULL!	14729.5	9	自费	18397661926	1	1	1	0	21.48	183	72	54	3	1	0		0	0	0	1	0	0	0	0	0	STEMI	1	3	6.01	121	237	4.46	74.2	1.16	19.3	12.1	0	#NULL!	4.49	#NULL!	14.6	20.2	32.9	1.7
1154524	关承祖	401.9	77	1	#NULL!	35104.4	7	3	13530912781	2	2	2	0	20.2	143	64	45	0	0	0		0	0		1	0	1	0	0	0	STEMI	3		5.44	118	205	3.49	64.2	#NULL!	#NULL!	11.2	#NULL!	#NULL!	#NULL!	#NULL!	116	#NULL!	37.8	1.04
1208799	周晋桂	401.9	78	1	#NULL!	35817.3	4		13187065941	#NULL!	#NULL!	#NULL!	#NULL!	22.03	152	98	70	1	1	0		0	0		0	0	1	0	0	0	STEMI	2		5.68	120	124	3.31	58.4	#NULL!	#NULL!	9.5	#NULL!	#NULL!	#NULL!	#NULL!	56	#NULL!	36.9	1.08
1319023	覃遵凤	402.2	76	0	#NULL!	69972.4	7	自费	13787943923	1	3	2	1	28	136	69	76	1	1	1	3	1	1	0	0	0	1	0	0	0	NSTEMI	1	1	7.34	98	273	5.18	70.5	1.56	21.3	12.7	0	6.1	#NULL!	6.7	6	7.5	30	0.73
1102127	资长林	402.5	76	1	#NULL!	13414.2	8		13487944178	#NULL!	#NULL!	#NULL!	#NULL!	20.94	150	86	89	1	1	0		0	0		1	0	1	0	0	0	UA	2		8.16	107	179	6.48	79.3	#NULL!	#NULL!	12.3	#NULL!	4.1	#NULL!	#NULL!	10.4	#NULL!	35.5	0.78
1360838	任继兵	403.5	76	1	#NULL!	68082.8	11	自费	13875713252	1	3	2	1	27.73	156	75	82	3	1	0	3	1	1	1	0	0	1	1	0	0	UA	3	1	6.14	112	195	4.46	72.7	1.01	16.4	11.4	1	6.4	5.6	#NULL!	37.5	23.5	41.2	5.76
1221454	马魁	403.8	84	1	#NULL!	74564.5	7	4	13875381286	1	3	2	1	26.3	173	60	48	1	1	0		0	0		0	0	1	0	0	0	UA	2		6.83	143	212	5.2	76.1	#NULL!	#NULL!	10.7	#NULL!	5.6	#NULL!	#NULL!	16.7	#NULL!	35.3	1.14
1129370	吴先盛	403.9	85	1	#NULL!	471784	#NULL!	1	13677324209	1	1	0	1	22.39	113	53	80	1	1	0		0	0		0	0	0	0	0	0	NSTEMI	8		2.72	57	120	2	73.5	#NULL!	#NULL!	11.7	#NULL!	#NULL!	#NULL!	#NULL!	21.1	#NULL!	32.7	1.59
1131616	周新民	403.9	80	1	#NULL!	38871.9	7	2	13397303562	1	5	3	2	#NULL!	119	70	55	1	1	0		0	0		1	0	0	0	0	0	STEMI	6		6.89	125	174	5.09	73.9	#NULL!	#NULL!	10.5	#NULL!	#NULL!	#NULL!	#NULL!	35.5	#NULL!	37.7	0.48
536080	邹光发	404.3	81	1	#NULL!	42170	9	4	13627414599	2	3	2	1	#NULL!	140	82	62	1	1	1		0	0		1	0	1	1	0	0	STEMI	2		#NULL!	100	#NULL!	#NULL!	#NULL!	#NULL!	#NULL!	#NULL!	#NULL!	#NULL!	5.1	#NULL!	#NULL!	#NULL!	#NULL!	1.38
980241	彭利华	405.3	76	0	#NULL!	10076.4	9	1	13875950248	2	2	1	1	26.036	158	76	77	1	1	1		0	0		0	1	0	0	0	0	UA	3		9.14	126	389	5.88	64.4	#NULL!	#NULL!	10.5	#NULL!	#NULL!	6.9	#NULL!	21.1	#NULL!	28.8	1.46
1374741	梁中英	405.3	83	0	#NULL!	35748.1	8	自费	18684994618	1	4	#NULL!	#NULL!	#NULL!	165	107	89	3	1	0	3	1	1	0	0	0	1	0	0	1	STEMI	4	4	23.94	135	420	22.96	95.9	0.44	1.8	10.7	0	#NULL!	#NULL!	#NULL!	36	36.8	35.1	1.35
1123572	兰先梅	405.6	84	0	#NULL!	10950.5	8	1	13974870502	1	3	1	2	19.63	126	80	70	0	0	0		0	0		0	0	0	0	0	0	NSTEMI	6		5.19	95	135	4.01	77.2	#NULL!	#NULL!	#NULL!	#NULL!	#NULL!	#NULL!	#NULL!	11.1	#NULL!	29.5	0.66
1295266	朱会友	405.8	80	0	#NULL!	15372	13	新农合	13548577326	0	4	3	1	22.27	123	61	75	1	1	1	0	0	0	0	0	0	0	0	0	0	STEMI	1	/	6.43	94	209	5.41	84.1	0.51	7.9	10.3	1	6.8	5	#NULL!	16	22.9	34.9	1.07
12205085	黄福贵	405.9	80	1	#NULL!	18556.2	10	4	13973183795	2	4	2	2	28.57	110	66	82	0	0	1		0	0		0	0	0	0	0	0	STEMI	7		8	107	216	6.71	83.8	#NULL!	#NULL!	10.7	#NULL!	#NULL!	8.5	#NULL!	113.3	#NULL!	28	1.25
1040444	何世英	406.4	76	1	#NULL!	50287	10	2	18274868515	2	2	2	0	26.98	120	70	80	1	1	1		0	0		1	0	1	0	0	0	UA	2		5.84	128	144	3.87	66.2	#NULL!	#NULL!	#NULL!	#NULL!	#NULL!	7.8	#NULL!	33.4	#NULL!	34.2	9.29
1323405	胡松林	407.2	75	1	#NULL!	18095.7	14	市医保	15673178888	1	2	2	0	23.8	123	76	90	0	0	1		0	0	0	1	0	0	0	0	0	STEMI	1	3	6.28	126	143	4.6	73.1	1.21	19.3	11.2	1	5.4	5.76	6.4	12.8	14.9	36.6	0.78
1310819	张永根	407.8	82	1	#NULL!	18113.6	12	省医保	18711009226	1	2	2	0	21.13	157	70	89	1	1	0	2	1	0	0	0	0	0	0	0	0	UA	4	/	3.62	52	63	2.77	76.5	0.53	14.6	#NULL!	1	#NULL!	4.6	#NULL!	4.2	11.5	26	0.75
1203107	向传谦	408.3	79	1	#NULL!	46289.3	5		18173961767	#NULL!	#NULL!	#NULL!	#NULL!	#NULL!	108	68	92	0	0	0		0	0		1	0	0	0	0	0	STEMI	3		7.2	91	230	5.37	74.5	#NULL!	#NULL!	9.5	#NULL!	#NULL!	#NULL!	#NULL!	8.9	#NULL!	26.9	1.55
959490	刘炳麟	408.6	86	1	#NULL!	123263	12	自费	13715210758	1	4	1	3	#NULL!	183	83	61	3	1	0	0	0	0	0	1	1	1	0	0	0	STEMI	2	2	8.51	128	261	6.2	72.9	1.86	21.9	9.6	0	#NULL!	14.32	5.8	15.4	37.4	31.6	1.72
971116	刘丽容	408.8	81	0	#NULL!	#NULL!	#NULL!	2	13907315006	2	3	1	2	#NULL!	190	90	80	1	1	1		0	0		#NULL!	#NULL!	#NULL!	#NULL!	#NULL!	#NULL!	UA	1		#NULL!	#NULL!	#NULL!	#NULL!	#NULL!	#NULL!	#NULL!	#NULL!	#NULL!	#NULL!	#NULL!	#NULL!	#NULL!	#NULL!	#NULL!	#NULL!
943357	肖承嗣	409.3	77	1	#NULL!	11545.4	7	2	13707495002	1	3	2	1	#NULL!	141	75	80	1	1	0		0	0		0	0	0	0	0	0	STEMI	2		6.9	135	173	4.21	61	#NULL!	#NULL!	9.4	#NULL!	5.9	#NULL!	#NULL!	73.6	#NULL!	38.5	1.05
1322084	文正华	409.6	84	1	#NULL!	11390.2	11	自费	13974963927	1	#NULL!	#NULL!	#NULL!	23.88	134	74	90	3	1	0		0	0	0	0	0	1	1	0	0	UA	3		5.26	172	174	2.41	45.8	2.38	45.2	10.4	0	7.4	5.7	5.9	34.4	18.4	38.9	5.81
1252024	张萍	409.9	77	0	#NULL!	67823.7	9	3	13755176732	2	5	2	3	21.8	122	74	74	1	1	0		0	0		0	0	1	0	0	0	NSTEMI	5		4.81	66	226	3.2	66.5	#NULL!	#NULL!	9.8	#NULL!	8.7	#NULL!	#NULL!	#NULL!	#NULL!	37.3	4.86
1211656	李斌	410.6	79	0	#NULL!	7457.73	8	2	15580235613	2	4	2	2	26.6	146	77	70	1	1	1		0	0		0	0	0	1	0	0	UA	3		4.86	139	179	2.67	55	#NULL!	#NULL!	11.1	#NULL!	#NULL!	5.9	#NULL!	19.4	#NULL!	44.7	1.22
981284	陈晰逵	410.6	76	1	#NULL!	36426.7	9	1	13975131492	2	2	0	2	#NULL!	117	74	93	1	1	0		0	0		1	0	1	0	0	0	STEMI	5		6.8	155	125	5.25	76.8	#NULL!	#NULL!	10.1	#NULL!	#NULL!	#NULL!	#NULL!	25.3	#NULL!	35.9	2.47
1259185	李光海	410.7	77	1	#NULL!	62478.4	10	4	13517490097	2	2	1	1	23.8	101	66	70	1	1	0		0	0		0	0	1	0	0	1	NSTEMI	6		10.1	141	142	7.71	76.4	#NULL!	#NULL!	12.7	#NULL!	#NULL!	#NULL!	#NULL!	20.3	#NULL!	33.3	1.46
1334439	舒见闻	411.2	80	1	#NULL!	5067.54	4	异地联网	18900777380	1	2	0	2	22.79	134	96	87	0	0	0		0	0	0	0	1	0	0	0	0	UA	2		5.3	130	148	4.08	77	0.88	16.6	10.6	0	6.4	#NULL!	#NULL!	8.6	16.2	41.1	1.21
1287534	胡长庚	411.9	75	1	#NULL!	16148.3	9	自费	15973838383	1	3	1	2	#NULL!	165	59	56	1	1	0	0	0	0	0	1	0	1	1	0	0	UA	1	1	4.64	144	138	23.91	62.8	1.28	27.6	12.5	1	#NULL!	#NULL!	#NULL!	18.4	23.8	34.7	1.25
588326	袁淑琼	412.7	81	0	#NULL!	17189.9	12	1	13607487004	1	3	1	2	#NULL!	104	62	54	1	1	0		0	0		1	1	0	0	0	0	STEMI	6		6	113	81	4.75	79.3	#NULL!	#NULL!	12.2	#NULL!	4.6	4.1	#NULL!	37.9	#NULL!	27.6	0.87
528084	肖志文	413.3	78	1	#NULL!	10987.9	10	2	13807314510	2	3	2	1	25.26	118	65	75	1	1	0		0	0		0	0	1	1	0	1	UA	2		5.75	115	215	4.53	78.8	#NULL!	#NULL!	9.2	#NULL!	5.7	#NULL!	#NULL!	#NULL!	#NULL!	#NULL!	1.37
1039892	刘义忠	413.6	78	1	#NULL!	24856.1	21	1	13974920696	2	3	1	2	22.05	146	51	54	1	1	0		0	0		0	0	1	1	0	0	NSTEMI	2		6.2	113	216	4.62	74.5	#NULL!	#NULL!	10.7	#NULL!	#NULL!	7.8	#NULL!	24.6	#NULL!	38.8	0.88
1127705	吴丰	414.4	76	1	#NULL!	41929.8	6	1	13874909051	2	2	1	1	21.85	130	59	76	1	1	1		0	0		1	0	0	0	0	0	UA	2		5.35	122	255	4.13	77.2	#NULL!	#NULL!	10	#NULL!	#NULL!	5.1	#NULL!	22.3	#NULL!	32.9	1.75
1239331	罗中怀	415.1	77	1	#NULL!	8978.01	8	1	15700726831	1	3	1	2	23.51	116	81	78	1	1	1		0	0		0	0	0	0	0	0	UA	2		6.74	132	89	4.13	61.2	#NULL!	#NULL!	11.5	#NULL!	#NULL!	6.3	#NULL!	11.7	#NULL!	35.1	3.25
1161306	王仲华	415.6	76	1	#NULL!	10577.4	6	3	13575008676	2	4	1	3	20.43	124	65	83	1	1	0		0	0		1	0	0	0	0	0	NSTEMI	2		12.7	105	124	10.89	85.7	#NULL!	#NULL!	12.6	#NULL!	#NULL!	#NULL!	#NULL!	34.7	#NULL!	26.7	#NULL!
1188370	蒋维安	416.8	84	1	#NULL!	26326.9	16	1	13607482514	1	4	4	#NULL!	30	141	73	76	1	1	0		0	0		0	0	1	0	0	0	UA	3		6.15	137	121	3.85	62.6	#NULL!	#NULL!	12.5	#NULL!	5.77	#NULL!	#NULL!	18.9	#NULL!	42.4	1.81
#NULL!	叶正兰	417.2	75	0	#NULL!	11087.5	13	4	13549668228	2	2	1	1	#NULL!	113	71	60	1	1	0		0	0		0	0	1	0	0	0	UA	2		6.02	111	162	4.93	81.9	#NULL!	#NULL!	10.2	#NULL!	#NULL!	#NULL!	#NULL!	11.5	#NULL!	39.1	0.54
1275481	高美容	417.9	76	0	#NULL!	125479	12	1	13718067295	2	1	1	0	24.65	99	69	70	1	1	1		0	0		0	0	1	0	0	0	STEMI	3		12.86	108	230	11.77	91.5	#NULL!	#NULL!	11.4	#NULL!	#NULL!	5.4	#NULL!	72.1	#NULL!	29.2	1.39
863656	周建龙	419	78	1	#NULL!	11552.1	7	1	13975897118	2	5	4	1	#NULL!	135	68	87	1	1	1		0	0		1	0	1	1	0	0	UA	3		5.8	126	131	4.04	70	#NULL!	#NULL!	8.7	#NULL!	#NULL!	3.7	#NULL!	10.2	#NULL!	37.2	1.22
893220	张曼君	419.8	77	0	#NULL!	12971.4	11	2	13574805690	2	2	1	1	21.7	139	64	92	0	0	1		0	0		0	1	1	0	0	0	UA	3		7.72	115	275	5.19	67.2	#NULL!	#NULL!	9	#NULL!	#NULL!	6.8	#NULL!	40.2	#NULL!	31.4	2.09
1007962	王文行	420	76	1	#NULL!	17308.6	22	3	15842912651	1	4	2	2	#NULL!	96	62	74	0	0	0		0	0		0	0	0	0	0	0	STEMI	5		7.5	148	181	4.71	62.9	#NULL!	#NULL!	8.5	#NULL!	6.8	5.2	#NULL!	99.3	#NULL!	37	1.42
1336908	李腊秀	420.2	76	0	#NULL!	103708	11	自费	13548685549	1	3	2	1	21.42	142	72	82	2	1	1		0	0	0	0	0	1	0	0	0	UA	3		4.81	89	162	3.14	65.3	1.13	23.5	11.6	0	15.6	5.24	8.6	19.4	26.6	35.8	2.11
1106919	尹德	420.8	78	1	#NULL!	34028.7	7	2	15386382498	1	3	1	2	#NULL!	120	71	80	0	0	0		0	0		1	0	0	0	0	0	NSTEMI	2		7.69	113	309	4.96	64.6	#NULL!	#NULL!	11.4	#NULL!	#NULL!	#NULL!	#NULL!	44	#NULL!	32	2.2
1314722	粟杏华	420.9	80	0	#NULL!	79580	5	自费	13973612663	1	3	2	1	26.56	172	83	66	3	1	0		0	0	0	0	0	1	0	0	0	STEMI	1	1	7.01	112	199	4.58	65.4	1.67	23.8	11.6	1	4.9	#NULL!	5.7	13.4	22.8	35.6	1.12
876053	陶长钰	421.2	78	0	#NULL!	5516.11	6	4	13508474627	1	2	1	1	24.46	164	78	70	1	1	0		0	0		0	0	0	1	0	0	UA	2		6.46	122	188	3.49	63.9	#NULL!	#NULL!	10.5	#NULL!	#NULL!	#NULL!	#NULL!	#NULL!	#NULL!	41	1.3
1360479	陈福初	421.4	82	1	#NULL!	117349	12	自费	13142082030	1	4	#NULL!	#NULL!	#NULL!	133	71	112	3	1	1	4	1	1	0	1	1	0	0	0	0	STEMI	3	2	13.38	139	117	12.56	93.9	0.23	1.7	13	0	#NULL!	6.62	#NULL!	27.2	186.9	25.3	0.83
982668	陈佳骏	421.6	79	1	#NULL!	23559.6	1	1	13952863122	2	2	2	0	#NULL!	140	80	70	1	1	0		0	0		0	0	1	0	0	0	STEMI	6		11.94	134	125	10.46	87.6	#NULL!	#NULL!	12.1	#NULL!	#NULL!	#NULL!	#NULL!	79.1	#NULL!	35.9	1.62
967217	唐爱媛	422	75	0	#NULL!	46003.5	11	2	13036730921	1	4	1	3	25.39	144	66	69	1	1	0		0	0		0	0	1	0	0	0	UA	3		4.6	107	299	3.15	68.9	#NULL!	#NULL!	9.4	#NULL!	5.3	#NULL!	#NULL!	40.7	#NULL!	35.6	1.7
1169379	陈炳炎	422.2	76	1	#NULL!	17640.9	8	4	13808472813	2	2	2	0	0	115	64	75	1	1	0		0	0		1	0	0	0	0	0	UA	2		7.45	132	157	6.34	85	#NULL!	#NULL!	10.7	#NULL!	#NULL!	#NULL!	#NULL!	15.8	#NULL!	36.2	1.36
964116	符远香	422.9	75	1	#NULL!	49191.6	6	3	13975148778	2	#NULL!	#NULL!	#NULL!	#NULL!	119	68	67	1	1	0		0	0		0	0	1	1	0	0	STEMI	5		6.2	127	143	4.05	65	#NULL!	#NULL!	10.3	#NULL!	#NULL!	#NULL!	#NULL!	20.8	#NULL!	38.2	1.46
1115574	孙雪莲	423	81	0	#NULL!	61720.9	9	5	13975803476	2	2	#NULL!	#NULL!	#NULL!	136	68	71	0	0	0		0	0		0	0	1	0	0	0	UA	3		5.92	123	297	3.65	61.7	#NULL!	#NULL!	8.4	#NULL!	#NULL!	5.2	#NULL!	4.3	#NULL!	37.5	#NULL!
1330920	陈宗旺	423.9	75	1	#NULL!	14735.5	10	新农合	18607388718	1	3	2	1	25.95	123	71	99	0	0	0	0	0	0	0	0	0	1	1	0	0	STEMI	4	4	11.44	111	176	10.49	91.7	0.45	3.9	10.6	0	#NULL!	#NULL!	#NULL!	33.3	38	28.4	0.96
1345615	彭开雍	425.1	76	1	#NULL!	61577.2	22	自费	18274599260	1	3	1	2	26.9	148	72	72	3	1	0		0	0	0	0	0	1	0	0	0	UA	3		6.71	53	275	5.28	78.7	0.89	13.3	9.1	1	6.4	3.71	#NULL!	11.7	17	35.8	1.04
1138668	李云章	425.5	78	0	#NULL!	109544	18	1	15874644572	2	2	1	1	#NULL!	58	42	102	1	1	0		0	0		0	0	1	0	0	1	NSTEMI	7		14.69	90	222	13.16	89.6	#NULL!	#NULL!	10.7	#NULL!	7.39	#NULL!	#NULL!	57.5	#NULL!	29.3	1.44
1301822	赵训斌	425.5	78	1	#NULL!	23399.5	15	异地医保	13762285028	1	1	1	0	26.3	180	70	76	1	1	1	1	1	0	0	0	0	1	1	0	0	UA	3	/	7.57	111	78	5.86	77.4	0.89	11.8	11.4	1	#NULL!	3.2	#NULL!	19.5	18.8	36.5	0.79
983833	黄玉英	425.7	75	0	#NULL!	9318.02	6	3	0731-85415766	1	5	3	2	26.9	149	62	57	1	1	0		0	0		0	0	1	0	0	0	UA	3		7.2	111	165	4.46	62.2	#NULL!	#NULL!	10.4	#NULL!	#NULL!	#NULL!	#NULL!	9.1	#NULL!	35.6	1.43
1220840	龚道闪	426	76	1	#NULL!	47762.4	10	1	15273696182	2	2	1	1	19.59	131	81	98	1	1	1		0	0		1	0	0	0	0	0	STEMI	4		7.45	#NULL!	202	4.34	58.3	#NULL!	#NULL!	13.1	#NULL!	#NULL!	#NULL!	#NULL!	13.6	#NULL!	36.4	1.04
1321630	杨正明	426.1	78	1	#NULL!	53848.8	12	自费	13307489109	1	3	1	2	16.98	149	75	59	1	1	0		0	0	0	1	0	0	0	0	0	UA	3		7.15	101	153	6.15	86	0.6	8.4	10.6	0	12.2	4.8	#NULL!	#NULL!	#NULL!	#NULL!	#NULL!
1020468	潘福南	426.3	76	1	#NULL!	#NULL!	#NULL!	2	18975516394	2	5	5	0	22.6	135	76	70	1	1	0		0	0		0	#NULL!	#NULL!	#NULL!	#NULL!	#NULL!	UA	1		#NULL!	123	#NULL!	#NULL!	#NULL!	#NULL!	#NULL!	#NULL!	#NULL!	#NULL!	#NULL!	#NULL!	9.2	#NULL!	#NULL!	1.73
1036115	钱邦钰	426.3	85	1	#NULL!	39182.9	12	2	13308490145	1	7	1	6	#NULL!	106	60	83	0	0	0		0	0		#NULL!	0	1	0	0	0	STEMI	5		6.12	120	132	3.83	74.71	#NULL!	#NULL!	12.5	#NULL!	#NULL!	#NULL!	#NULL!	16.8	#NULL!	36.7	0.81
352665	羊爱莲	426.8	79	0	#NULL!	12677.3	11	1	13017196189	1	2	2	0	25.89	124	65	87	1	1	1		0	0		0	0	0	0	0	0	UA	4		5.51	113	116	4	72.5	#NULL!	#NULL!	10.5	#NULL!	#NULL!	11.2	#NULL!	#NULL!	#NULL!	#NULL!	3.84
1250532	李能	426.9	82	1	#NULL!	35819.4	11	1	0731-85498649	2	1	0	1	22.9	96	54	68	1	1	0		0	0		0	0	1	0	0	0	NSTEMI	5		6.09	135	164	4.32	71	#NULL!	#NULL!	10.1	#NULL!	#NULL!	#NULL!	#NULL!	16.5	#NULL!	31.6	0.6
936939	余芝兰	427.1	78	0	#NULL!	26200	15	2	13787057888	2	3	3	0	#NULL!	111	87	124	1	1	0		0	0		0	0	0	0	0	1	UA	7		9.81	127	211	8.31	84.1	#NULL!	#NULL!	11.5	#NULL!	#NULL!	5.9	#NULL!	22.9	#NULL!	24.5	0.92
875025	段桂花	428.2	80	0	#NULL!	9315.72	14	1	13873146104	2	3	1	2	34	124	74	78	1	1	0		0	0		1	0	1	0	0	0	UA	4		9.7	105	206	7.45	77.04	#NULL!	#NULL!	12.4	#NULL!	6.7	#NULL!	#NULL!	10.4	#NULL!	36	1.35
1145516	周谨	428.3	85	1	#NULL!	24653.5	13	4	13974815815	2	4	3	1	30.12	162	58	45	1	1	1		0	0		0	0	1	0	0	0	UA	4		6.39	108	112	4.4	68.8	#NULL!	#NULL!	11.4	#NULL!	#NULL!	6.7	#NULL!	20.5	#NULL!	31.4	1.54
1165537	张佑云	428.7	78	1	#NULL!	49220.1	7	5	13467307726	1	2	1	1	19.6	139	88	78	0	0	0		0	0		0	0	1	0	0	0	STEMI	7		7.52	118	263	5.72	76.1	#NULL!	#NULL!	10.8	#NULL!	#NULL!	#NULL!	#NULL!	13.1	#NULL!	29.8	0.73
1342059	黄符生	428.8	78	1	#NULL!	12911.2	10	浏阳	13787187542	1	2	1	1	19.57	184	107	79	3	1	0		0	0	0	0	0	1	0	0	0	UA	2		9.14	142	204	6.64	72.7	1.21	13.2	11.5	0	#NULL!	4.8	4.8	17.4	19.4	39.6	1.1
940897	郭金爱	429.2	75	0	#NULL!	11036	10	1	13170305814	1	3	2	1	#NULL!	174	88	58	1	1	0		0	0		0	0	0	0	0	0	UA	2		9.3	121	263	5.91	63.4	#NULL!	#NULL!	10.2	#NULL!	6.5	#NULL!	#NULL!	14.7	#NULL!	39.7	1.13
1187731	杨宗琦	429.9	75	1	#NULL!	66613.8	11	1	18152795353	2	2	1	1	22.83	160	74	57	1	1	1		0	0		0	0	0	0	0	0	UA	2		4.66	103	144	3	64.4	#NULL!	#NULL!	9.2	#NULL!	8.6	7.8	#NULL!	11.4	#NULL!	42.5	2.11
1173463	唐月娥	430.2	75	0	#NULL!	14629.3	9	4	13873194016	1	1	0	1	17.2	153	94	81	1	1	0		0	0		0	1	1	0	0	0	UA	3		3.43	81	117	2.43	70.2	#NULL!	#NULL!	12.6	#NULL!	4.1	#NULL!	#NULL!	7.6	#NULL!	24.8	1.36
1294341	肖功清	430.3	77	1	#NULL!	17721.7	12	自费	13574797875	1	2	1	1	26.5	163	65	68	1	1	0	0	0	0	0	1	0	1	1	0	0	UA	3	/	10.74	114	154	7.5	69.8	2.06	19.2	11.4	0	7.4	#NULL!	5.4	12	19.1	41.1	1.2
1323010	周志德	431	75	1	#NULL!	45308	6	长沙县住院医保	18900783775	1	3	1	2	24.52	131	71	64	0	0	0	0	0	0	0	1	0	1	0	0	0	UA	3	/	3.85	121	88	2.45	63.5	1.08	28.1	12.5	0	9.2	7.6	6.1	26.5	25.9	41.4	4.17
1203790	黄甫贤	431.2	79	1	#NULL!	8754.82	7	1	13875841459	2	3	1	2	26.6	172	93	75	1	1	0		0	0		1	0	1	0	0	0	UA	3		5.74	126	130	4.43	77.3	#NULL!	#NULL!	11.9	#NULL!	4.7	#NULL!	#NULL!	12.5	#NULL!	37.2	0.73
1327746	佘礼康	432.1	79	1	#NULL!	54014	9	新农合	15675993386	1	4	2	2	27.4	128	94	92	1	1	0	0	0	0	0	1	0	1	1	0	1	UA	3	/	5.95	151	153	4.25	71.4	0.96	16.1	12.2	0	4.7	4.91	#NULL!	16.9	19.5	36.4	2.08
1270428	王子生	432.1	80	1	#NULL!	10754.2	1	2	13787008677	2	3	2	1	#NULL!	82	62	81	1	1	1		0	0		0	0	1	1	0	0	STEMI	8		7.25	116	171	5.85	80.7	#NULL!	#NULL!	11.9	#NULL!	10.7	12.1	#NULL!	31.8	#NULL!	31.8	0.74
1256169	彭新芝	432.6	82	1	#NULL!	53365.5	7	1	13647316088	2	3	0	3	21.97	129	79	76	1	1	0		0	0		1	0	1	0	0	0	NSTEMI	6		7.14	135	151	5.96	83.5	#NULL!	#NULL!	10.9	#NULL!	7.6	#NULL!	#NULL!	30.2	#NULL!	35.2	2.14
1290497	周友富	432.9	81	1	#NULL!	42889	8	市医保	15973135111	1	2	#NULL!	#NULL!	#NULL!	102	77	73	2	1	0	3	1	1	0	1	0	0	0	0	1	STEMI	2	2	8.45	157	154	7.64	90.4	0.64	7.6	12.3	0	#NULL!	4.43	#NULL!	10.8	97.3	37.3	1.14
1126166	罗九思	433.3	85	1	#NULL!	7607.64	10	1	15084943060	1	4	0	4	19.1	118	69	86	0	0	1		0	0		1	0	1	0	0	0	NSTEMI	6		7.55	112	151	5.75	76.1	#NULL!	#NULL!	10.7	#NULL!	#NULL!	5.7	#NULL!	12.2	#NULL!	34.5	1.98
1269647	黎勋琦	435.1	80	1	#NULL!	39713.4	8	2	13974967390	2	3	1	2	23.8	138	65	72	1	1	0		0	0		1	0	1	0	0	0	UA	2		6.08	120	147	3.32	54.6	#NULL!	#NULL!	11.6	#NULL!	#NULL!	#NULL!	#NULL!	10.7	#NULL!	37	0.81
967755	陈化清	435.7	76	1	#NULL!	7378.51	8	2	15907350609	2	2	1	1	23.733	155	60	55	1	1	0		0	0		0	0	1	0	0	0	UA	3		4.8	114	211	3.21	66.9	#NULL!	#NULL!	12.7	#NULL!	6.1	#NULL!	#NULL!	44.6	#NULL!	38	0.88
1120805	刘良雄	437.3	82	1	#NULL!	31861.9	2	1	15927271177	1	3	1	2	#NULL!	78	56	84	1	1	0		0	0		0	0	1	0	0	0	STEMI	6		12.61	144	148	10.6	84	#NULL!	#NULL!	11.1	#NULL!	8.2	#NULL!	#NULL!	146.5	#NULL!	37.4	1.17
1003118	杜香亭	439.1	84	0	#NULL!	18774.9	10	1	13627425767	1	4	4	#NULL!	#NULL!	133	82	82	1	1	1		0	0		0	1	1	0	0	0	UA	2		7.4	137	267	4.34	58.8	#NULL!	#NULL!	8	#NULL!	4.9	#NULL!	#NULL!	11	#NULL!	32.8	2.36
1138808	仇再田	439.3	83	1	#NULL!	12594.3	11	1	13077306767	1	4	2	2	19.7	107	55	58	0	0	0		0	0		1	0	1	0	0	0	NSTEMI	5		6.89	114	134	5.9	85.7	#NULL!	#NULL!	10.5	#NULL!	4.6	#NULL!	#NULL!	80.2	#NULL!	35.6	0.99
1119410	雷炳生	439.6	79	1	#NULL!	55417.3	8	1	13908460258	2	2	1	1	28.3	135	82	82	1	1	0		0	0		1	0	1	0	0	1	STEMI	6		10.17	151	213	5.92	58.2	#NULL!	#NULL!	10.2	#NULL!	#NULL!	6.2	#NULL!	20.8	#NULL!	39.8	3.74
1165278	余倘秋	439.7	75	1	#NULL!	17580.1	18	3	15274008100	2	1	0	1	21.45	115	52	76	1	1	0		0	0		1	0	1	1	0	0	NSTEMI	3		8.15	77	206	5.63	69.2	#NULL!	#NULL!	9.7	#NULL!	5.66	#NULL!	#NULL!	26.4	#NULL!	38.2	1.61
1250359	郭正湘	439.7	78	1	#NULL!	17995.2	8	1	13397415888	1	4	3	1	#NULL!	164	65	88	1	1	0		0	0		0	0	0	0	0	0	STEMI	3		10.89	120	193	8.64	79.3	#NULL!	#NULL!	11	#NULL!	#NULL!	#NULL!	#NULL!	25.6	#NULL!	34	2.05
970137	旷万能	440	76	1	#NULL!	37697.8	5		13874924267	#NULL!	#NULL!	#NULL!	#NULL!	#NULL!	147	85	97	1	1	0		0	0		1	0	0	0	0	0	UA	2		5.6	174	179	2.86	47.8	#NULL!	#NULL!	9.6	#NULL!	5.95	#NULL!	#NULL!	20.3	#NULL!	41.7	2.99
992873	马绪生	440.1	76	1	#NULL!	56781.9	7	1	13808458161	2	1	1	0	#NULL!	156	77	103	1	1	0		0	0		0	0	1	0	0	0	UA	3		8	109	194	7.05	88.5	#NULL!	#NULL!	12.1	#NULL!	#NULL!	4.9	#NULL!	19	#NULL!	34.5	0.82
1271138	肖功元	440.1	76	1	#NULL!	60762.5	9	1	13787720335	2	3	1	2	#NULL!	128	73	90	0	0	0		0	0		1	0	0	0	0	0	STEMI	3		9.33	91	444	8.77	93.9	#NULL!	#NULL!	9	#NULL!	#NULL!	#NULL!	#NULL!	36.2	#NULL!	31.1	3.07
1115482	刘火泉	441	77	1	#NULL!	14564.7	5	4	15880700899	2	6	2	4	24.8	138	58	64	1	1	0		0	0		1	0	1	0	0	0	UA	3		7.1	125	139	5.16	72.74	#NULL!	#NULL!	14.2	#NULL!	#NULL!	#NULL!	#NULL!	15.6	#NULL!	35.2	1.5
1015141	张艳珍	441.6	76	0	#NULL!	15496.4	8	2	15273008205	2	3	3	0	23.873	118	65	93	1	1	1		0	0		0	0	1	1	0	0	UA	3		8.7	143	246	4.97	57	#NULL!	#NULL!	8.2	#NULL!	#NULL!	6.3	#NULL!	18	#NULL!	38.1	2.3
1365290	刘少成	441.9	84	1	#NULL!	58709.9	7	自费	13974964436	1	4	3	1	#NULL!	119	82	97	0	0	0	4	1	1	1	1	0	0	0	0	1	STEMI	2	2	9.42	107	84	8.26	87.7	0.68	7.2	12	1	#NULL!	#NULL!	6.1	197.5	398.9	31.3	0.71
989992	周桂云	443.1	81	0	#NULL!	8340.83	8		13100339298	#NULL!	#NULL!	#NULL!	#NULL!	#NULL!	145	64	88	1	1	0		0	0		0	0	1	0	0	0	UA	3		7.6	93	225	6.03	79	#NULL!	#NULL!	12.4	#NULL!	9.6	#NULL!	#NULL!	12.4	#NULL!	32	#NULL!
1276119	邹心支	443.1	75	1	#NULL!	15358.9	9	3	13786812599	2	3	2	1	26.6	114	71	88	0	0	0		0	0		0	0	1	1	0	0	UA	3		7.6	144	180	3.45	45.4	#NULL!	#NULL!	12.6	#NULL!	#NULL!	#NULL!	#NULL!	9.5	#NULL!	36.3	1.33
1180540	吴火太	443.3	80	1	#NULL!	38880.3	7	1	13973131615	2	3	2	1	25.35	136	72	81	1	1	0		0	0		1	0	1	0	0	0	UA	2		6.11	125	237	4.11	67.2	#NULL!	#NULL!	9.8	#NULL!	4	#NULL!	#NULL!	47.2	#NULL!	37	2.02
996026	金述明	444.4	75	1	#NULL!	#NULL!	6	3	13826216790	2	4	2	2	15.616	132	80	72	0	0	0		0	0		1	0	1	0	0	0	STEMI	5		6.6	132	113	5.03	76.44	#NULL!	#NULL!	13.1	#NULL!	4.7	#NULL!	#NULL!	25.4	#NULL!	31.6	1.06
1221676	廖德珠	446.4	77	0	#NULL!	12528.3	8		13787464309	#NULL!	#NULL!	#NULL!	#NULL!	22.89	147	48	58	1	1	0		0	0		0	0	1	0	0	0	UA	2		4.97	57	102	3.19	64.2	#NULL!	#NULL!	11.8	#NULL!	7.2	#NULL!	#NULL!	5.3	#NULL!	23.7	1.29
1262265	张芝荃	446.7	80	1	#NULL!	76475.7	7	1	13975197228	2	2	0	2	19.5	100	76	90	1	1	0		0	0		0	0	0	0	0	1	STEMI	8		14.39	108	142	12.54	87.2	#NULL!	#NULL!	12.6	#NULL!	7.5	#NULL!	#NULL!	64.8	#NULL!	36.3	1.09
1169382	章楚斌	447.4	77	1	#NULL!	32620	4		13907488405	#NULL!	3	1	2	#NULL!	128	79	84	1	1	1		0	0		1	1	1	0	0	0	STEMI	5		11.53	148	201	10.45	90.7	#NULL!	#NULL!	12.4	#NULL!	21.97	14.8	#NULL!	42.7	#NULL!	32.3	3.26
1291084	肖当生	447.6	76	1	#NULL!	100201	16	自费	15774048225	1	2	2	0	24.8	100	61	100	0	0	0	1(3)	1	1	0	1	0	1	0	0	1	UA	4	/	7.23	129	147	4.72	65.3	1.54	21.3	11.9	0	#NULL!	4.4	#NULL!	13.1	21.5	33.1	1.01
970164	谢敏松	447.6	76	1	#NULL!	11093.8	8	2	13974989336	2	3	2	1	#NULL!	92	57	75	1	1	0		0	0		0	0	1	0	0	0	STEMI	5		#NULL!	68	#NULL!	#NULL!	#NULL!	#NULL!	#NULL!	#NULL!	#NULL!	#NULL!	#NULL!	#NULL!	11	#NULL!	#NULL!	0.59
295195	姚作霖	447.9	84	1	#NULL!	30161.3	26	2	84866420	2	2	1	1	23.74	165	86	86	1	1	0		0	0		1	0	1	0	1	1	UA	3		4.9	138	122	3.01	61.6	#NULL!	#NULL!	9	#NULL!	6.4	5	#NULL!	14.1	#NULL!	40.8	1.04
1180582	何业顺	448.5	76	1	#NULL!	21427.5	11	1	13975991925	1	1	1	0	20.28	133	79	75	0	0	1		0	0		0	0	0	0	0	0	UA	3		6.59	130	108	4.74	71.8	#NULL!	#NULL!	11.6	#NULL!	#NULL!	7.8	#NULL!	11.3	#NULL!	36.2	1.19
1307370	唐桂民	449.2	77	1	#NULL!	108917	12	自费	15873921678	1	3	#NULL!	#NULL!	#NULL!	97	57	82	0	0	0	0	0	0	0	1	0	0	0	0	1	STEMI	4	4	7.1	105	36	5.59	78.7	0.93	13.1	12.5	0	#NULL!	#NULL!	6.1	2519.5	791.2	23.5	0.78
1111557	岳富荣	449.9	77	1	#NULL!	21247.8	13	1	13975134512	2	2	2	0	23.05	124	75	89	0	0	1		0	0		1	0	0	0	0	0	STEMI	7		6.58	126	247	4.54	69	#NULL!	#NULL!	11.5	#NULL!	#NULL!	7.4	#NULL!	20.3	#NULL!	33.2	1.21
1379221	邹禄楠	450.1	80	1	#NULL!	14925.6	11	省医保	18008426221	1	3	1	2	20.2	131	55	72	1	1	1	1	1	0	1	1	0	1	0	0	0	NSTEMI	2	/	4.79	96	163	3.22	67.3	0.95	19.3	11.8	1	#NULL!	#NULL!	5.4	13.4	11.3	34	1.4
660839	谭瑞华	450.8	88	0	#NULL!	9879.6	5	异地医保	13607444586	0	1	1	0	18.36	106	43	102	1	1	0	1	1	0	0	0	0	0	0	0	0	NSTEMI	1	3	11.97	67	163	10.12	84.5	1.67	14	9.6	0	#NULL!	4.88	#NULL!	17	85.7	27	0.51
1173489	皮述蓉	451.5	79	0	#NULL!	61375.4	6	4	13975871170	1	4	0	4	20.7	153	73	76	1	1	1		0	0		#NULL!	0	1	0	0	0	UA	2		10.34	119	143	5.8	61.3	#NULL!	#NULL!	9.9	#NULL!	#NULL!	6.8	#NULL!	14.8	#NULL!	33.1	1.74
1078166	吴光源	451.9	75	1	#NULL!	14852.4	8	2	15197905939	2	4	1	3	20.76	186	81	55	1	1	0		0	0		1	0	1	0	0	0	UA	2		5.27	122	214	3.84	72.8	#NULL!	#NULL!	10.9	#NULL!	#NULL!	#NULL!	#NULL!	23.3	#NULL!	43.1	1.32
1312637	陈代忠	453.8	76	1	#NULL!	44155.4	12	自费	15173883033	1	4	2	2	24.5	143	83	85	3	1	1	3	1	1	0	1	0	1	0	0	0	STEMI	2	1	11.18	126	217	6.85	61.2	2.67	23.9	11.2	1	13.5	7.8	8.4	21.1	35.2	33.7	6.83
1322337	郭顺兰	454	87	0	#NULL!	5841.85	7	自费	18674835999	0	5	2	3	20.83	179	74	65	1	1	1	0	0	0	0	0	0	1	0	0	0	UA	3	/	5.57	115	142	3.23	58	1.99	35.7	13	#NULL!	13.9	6.8	8.1	11	20.3	37.1	2.53
1344774	方汉祥	455.1	77	1	#NULL!	39272.7	4	自费	15399883851	1	2	0	2	24.91	166	100	55	3	1	1		0	0	0	1	0	0	0	0	0	UA	3		5.31	102	183	3.38	63.7	1.27	23.9	10.2	1	#NULL!	5.69	7	11.5	16.7	40	1.35
739455	周金娥	455.8	75	0	#NULL!	16446.8	13	新农合	13723811437	1	4	4	0	26.22	155	68	79	1	1	1	1(5)	1	1	0	0	0	1	0	0	0	UA	4	/	9.29	141	217	6.98	75.1	1.69	18.2	11.4	1	15.3	10.22	8	11.7	11.5	35	2.51
1111362	郭朗梅	456.8	75	1	#NULL!	43968.4	2	3	13549748888	1	4	2	2	17.96	171	80	52	1	1	0		0	0		1	0	0	0	0	0	UA	2		4.38	119	132	2.34	53.3	#NULL!	#NULL!	12.5	#NULL!	#NULL!	#NULL!	#NULL!	14.7	#NULL!	41.4	0.44
1242321	张镜如	458.7	80	1	#NULL!	13082.4	8	4	13908469977	2	3	1	2	26.89	169	90	82	1	1	0		0	0		0	1	0	0	0	0	UA	3		5.31	135	90	3.53	66.5	#NULL!	#NULL!	12.4	#NULL!	#NULL!	#NULL!	#NULL!	11.4	#NULL!	39.2	1.28
1236016	陈日新	459.3	79	1	#NULL!	10147.4	6	1	13875949049	2	3	2	1	22.49	119	64	85	1	1	0		0	0		1	0	0	0	0	0	UA	2		7	123.8	219	4.55	65	#NULL!	#NULL!	9.4	#NULL!	#NULL!	6	#NULL!	24.9	#NULL!	36.4	4.09
1204330	王雅珍	460.1	81	0	#NULL!	14788.4	12	1	13574119762	1	2	0	2	#NULL!	170	82	93	1	1	0		0	0		0	1	0	0	0	0	STEMI	7		10.43	117	151	9.03	86.6	#NULL!	#NULL!	10.5	#NULL!	#NULL!	#NULL!	#NULL!	26.5	#NULL!	34.8	1.07
1093122	曹振群	460.7	78	0	#NULL!	12904.2	14	1	13548962546	1	2	1	1	28.89	194	67	52	1	1	0		0	0		0	0	1	0	0	0	UA	3		6.98	106	205	5.1	73.1	#NULL!	#NULL!	13.6	#NULL!	#NULL!	#NULL!	#NULL!	23.9	#NULL!	36.2	0.87
1299293	曾琼瑶	462.1	76	1	#NULL!	10027.4	1	新农合	18173823469	1	3	1	2	#NULL!	153	76	82	1	1	0	0	0	0	1	1	0	1	0	0	0	NSTEMI	4	4	11.4	103	229	9.86	86.4	1.5	13.2	10	1	#NULL!	#NULL!	#NULL!	181.4	300.6	17.6	#NULL!
1025753	林永隆	463.5	84	1	#NULL!	15577.5	8	1	13873113755	1	3	1	2	24.34	118	51	55	1	1	0		0	0		0	0	1	0	0	1	NSTEMI	2		9.21	119	162	7.54	81.9	#NULL!	#NULL!	14.1	#NULL!	7.1	#NULL!	#NULL!	18	#NULL!	35.2	2.79
1363515	戴荣华	464	86	0	#NULL!	49434.9	11	自费	13908463123	0	3	3	0	#NULL!	177	81	84	3	1	1	5	1	1	1	1	1	0	0	0	0	NSTEMI	3	3	7.07	81	159	6.41	90.7	0.61	8.6	11.1	1	9.01	#NULL!	5.5	20	102.4	35.8	1.4
1067931	姜成志	464.1	79	1	#NULL!	13700.9	15	2	15874819590	2	2	1	1	23.85	143	93	80	1	1	1		0	0		1	0	0	0	0	0	UA	2		4.63	112	124	3.07	66.3	#NULL!	#NULL!	11.7	#NULL!	#NULL!	4.8	#NULL!	18	#NULL!	30.6	0.38
1367341	张罗生	464.2	76	1	#NULL!	11395.2	9	市医保	13974849055	1	3	3	0	26.79	152	86	56	3	1	0	0	0	0	0	1	0	1	0	0	0	UA	3	1	5.93	147	221	3.67	61.9	1.65	27.8	10.7	0	4.8	4.96	5.5	9.8	18.2	32.1	1.86
1187738	谭玉清	464.6	80	1	#NULL!	17915.6	13	4	13875873690	2	4	3	1	22.96	146	56	59	1	1	0		0	0		0	0	1	0	0	0	UA	3		4.67	118	41	2.13	45.6	#NULL!	#NULL!	#NULL!	#NULL!	#NULL!	#NULL!	#NULL!	59.3	#NULL!	32.8	0.68
1189740	张纯清	464.9	92	0	#NULL!	14583.6	8	1	13908479106	1	4	3	1	#NULL!	172	81	70	1	1	0		0	0		0	0	1	0	0	0	NSTEMI	4		7.08	89	202	5.78	81.7	#NULL!	#NULL!	9.9	#NULL!	#NULL!	5.3	#NULL!	18.2	#NULL!	24.6	1.08
1246441	李瑞梅	465.2	76	0	#NULL!	19574.3	10	1	13212614235	1	4	2	2	#NULL!	124	72	65	1	1	0		0	0		0	0	0	0	0	0	UA	3		5.9	112	104	4.72	80	#NULL!	#NULL!	11.5	#NULL!	#NULL!	8.2	#NULL!	20.4	#NULL!	31.5	0.57
1020129	刘仲杰	466	78	1	#NULL!	102703	10	1	15084830671	2	1	0	1	25.26	130	70	90	1	1	1		0	0		0	0	1	0	0	0	UA	3		8.4	145	165	6.12	73	#NULL!	#NULL!	11.3	#NULL!	#NULL!	#NULL!	#NULL!	13.3	#NULL!	39.9	2.82
1268863	欧阳成	466.1	75	1	#NULL!	6309.19	7	2	13789359555	1	2	1	1	20.6	161	86	80	0	0	0		0	0		0	0	0	0	0	0	UA	2		5.41	133	196	3.7	68.4	#NULL!	#NULL!	11.9	#NULL!	#NULL!	4.7	#NULL!	21.5	#NULL!	29.9	0.99
1273493	徐幼宾	466.3	87	1	#NULL!	34534.1	31	4	13875850578	2	3	1	2	#NULL!	98	67	137	1	1	0		0	0		1	0	1	0	0	1	STEMI	5		4.1	102	190	2.01	49	#NULL!	#NULL!	10.2	#NULL!	6.9	#NULL!	#NULL!	20	#NULL!	36.9	1.42
1173477	廖振远	466.7	77	1	#NULL!	14146.2	9	3	15616897375	2	3	2	1	23.1	165	95	54	1	1	0		0	0		0	0	1	0	0	1	UA	3		6.7	175	183	4.77	71.3	#NULL!	#NULL!	10.8	#NULL!	#NULL!	8.4	#NULL!	24.5	#NULL!	36.6	1.56
1177037	王世范	467.7	84	0	#NULL!	6358.47	9	市医保	13823355413	1	2	2	0	26.67	118	86	81	2	1	0		0	0	0	0	0	1	0	0	1	UA	3	/	6.28	131	155	3.99	63.5	1.76	28	12.1	0	#NULL!	4.71	#NULL!	7.3	13.5	36.2	1.71
#NULL!	段辉本	468.6	81	1	#NULL!	12750.8	10	1	15364023720	2	3	1	2	17.91	121	67	110	0	0	0		0	0		1	1	1	0	0	0	UA	3		5.49	112	128	3.6	65.5	#NULL!	#NULL!	11.4	#NULL!	4.7	#NULL!	#NULL!	34.8	#NULL!	35.5	0.55
1028210	王培金	469.3	79	1	#NULL!	9052.61	8	1	18774990241	2	1	1	0	23.87	114	60	64	1	1	1		0	0		1	1	1	0	0	0	NSTEMI	3		5.49	113	162	3.8	69.2	#NULL!	#NULL!	12.7	#NULL!	#NULL!	4	#NULL!	48.8	#NULL!	41.6	2.13
948585	王意如	469.4	80	0	#NULL!	#NULL!	8	2	13786800917	2	5	0	5	19.2	109	59	82	0	0	0		0	0		0	0	1	0	0	0	UA	3		7	112	238	4.43	63.8	#NULL!	#NULL!	11.4	#NULL!	#NULL!	#NULL!	#NULL!	44.4	#NULL!	37.8	1.17
1055255	张德全	469.9	84	1	#NULL!	16873.6	13	省医保		1	5	3	2	27.18	122	53	85	1	1	0	0	0	0	0	0	1	1	0	0	0	UA	3	/	8.19	122	135	6.97	85.1	0.8	9.8	10.1	0	#NULL!	6.57	#NULL!	28.1	22.4	42.1	0.43
1316148	陈远芳	469.9	76	1	#NULL!	101343	12	自费	17502006759	1	5	4	1	#NULL!	92	49	60	0	0	0	0	0	0	0	0	0	1	0	0	0	STEMI	2	2	9.27	110	163	7.96	85.9	0.75	8.1	12.5	0	7.5	#NULL!	#NULL!	31.6	190.1	32.6	1.11
1118172	陈佩坤	473.3	82	1	#NULL!	381848	30	1	13973116089	1	2	0	2	#NULL!	94	61	70	1	1	1		0	0		0	0	1	0	0	1	STEMI	8		12.73	106	275	11.41	89.5	#NULL!	#NULL!	11.5	#NULL!	#NULL!	#NULL!	#NULL!	186.7	#NULL!	28.3	#NULL!
1302028	周湘麟	476.1	76	0	#NULL!	12605.5	10	市医保	13875854818	0	2	0	2	22.67	144	63	58	2	1	1	0	0	0	0	0	0	1	0	0	0	UA	3	2	6.81	115	246	4.11	60.4	2.18	32	10	0	7.4	5.4	6.7	16.7	20.7	42	2.94
1268891	刘芳春	478.7	94	1	#NULL!	10315.7	12	4	18774968975	1	1	0	1	20.9	155	74	82	1	1	0		0	0		0	0	1	0	0	0	UA	2		6.61	115	170	4.69	71	#NULL!	#NULL!	11.4	#NULL!	#NULL!	4.8	#NULL!	11.4	#NULL!	34.2	0.89
1322992	薛志福	479.7	79	1	#NULL!	34706.3	7	自费	13873156310	1	2	2	0	23.24	167	87	85	1	1	0	1(3)	1	1	0	1	0	1	0	0	0	UA	1	/	3.99	124	81	1.99	49.9	1.43	35.8	12.3	0	#NULL!	5.36	#NULL!	11.3	18.1	36.7	1.09
1315417	蒋惠昌	480.1	85	1	#NULL!	16222.9	9	自费	13755034672	1	5	1	4	29.76	126	62	84	0	0	1	0	0	0	0	1	1	1	0	0	0	UA	2	1	6.72	84	164	5.13	76.3	1.2	17.9	11	0	7.6	#NULL!	6.6	16.9	18.5	37.7	0.71
1154169	周玉凤	481.3	79	0	#NULL!	8961.89	10	1	13874686387	1	6	2	4	20.43	127	77	71	0	0	0		0	0		0	0	0	0	0	0	UA	3		5.12	114	101	3.09	60.3	#NULL!	#NULL!	10.9	#NULL!	#NULL!	#NULL!	#NULL!	17.5	#NULL!	38.7	1.67
721443	王发权	481.4	78	1	#NULL!	26002.8	13	2	18973113231	1	2	2	0	24.73	144	70	75	1	1	0		0	0		#NULL!	1	1	0	0	0	UA	3		5.41	111	162	3.34	61.8	#NULL!	#NULL!	10.8	#NULL!	#NULL!	#NULL!	#NULL!	44.3	#NULL!	30.4	2.07
947258	刘丽容	481.8	82	0	#NULL!	15050	11	4	13808482669	1	3	2	1	27	131	62	77	1	1	1		0	0		0	0	1	0	0	0	UA	3		7.82	101	179	5.83	74.5	#NULL!	#NULL!	13.9	#NULL!	#NULL!	8.9	#NULL!	6.5	#NULL!	32.7	1.02
1288194	彭祖德	482.4	79	1	#NULL!	62829.8	9	自费	15874846368	1	4	2	2	23.87	170	81	82	3	1	0		0	0	0	1	1	1	1	0	0	NSTEMI	3		8.3	124	231	6.13	73.9	1.45	17.5	10.2	0	7.2	#NULL!	#NULL!	14.4	16.5	38.6	1.49
1020468	潘福南	483.1	78	1	#NULL!	34388.1	11	异地医保	18975516394	1	5	5	0	23.52	160	105	85	1	1	0	0	0	0	0	0	0	1	1	0	0	UA	2	/	4.49	132	138	3	66.8	1.09	24.3	12.6	0	#NULL!	5.16	#NULL!	15.8	18.3	45.8	2.58
1173970	孙志强	483.3	75	1	#NULL!	49535.7	5	3	15271599558	2	5	1	4	23.84	118	67	72	1	1	0		0	0		1	0	0	0	0	0	STEMI	5		8.73	108	149	3.73	64.4	#NULL!	#NULL!	10.1	#NULL!	#NULL!	#NULL!	#NULL!	42.4	#NULL!	31.1	1.45
1234760	刘经权	485.9	75	1	#NULL!	66959.1	6	1	15074699118	2	2	2	0	27.99	156	85	78	1	1	0		0	0		1	0	1	0	0	0	STEMI	2		7.9	129	255	4.6	58.3	#NULL!	#NULL!	11.5	#NULL!	#NULL!	6.5	#NULL!	33.5	#NULL!	35.3	0.92
#NULL!	邓庆华	487.8	78	1	#NULL!	18076.1	9	市医保	13873111811	1	3	1	2	22.04	137	71	71	3	1	0		0	0	1	0	0	0	1	0	0	UA	2		4.98	106	179	3.49	70.1	1.25	25.1	11.2	0	#NULL!	4.67	5.2	11.4	16.7	37.3	1.98
1256170	彭秀连	491.4	75	0	#NULL!	8747.77	11	3	15675201818	2	6	4	2	#NULL!	123	48	83	1	1	0		0	0		0	0	1	1	1	0	UA	3		6.64	110	315	4.63	69.8	#NULL!	#NULL!	10.7	#NULL!	#NULL!	5.4	#NULL!	42.9	#NULL!	35.7	1.09
701632	赵声稷	492	78	1	#NULL!	15505.4	13	市医保	15116496690	1	1	0	1	22.86	113	63	49	3	1	0	0	0	0	0	0	0	1	0	0	0	UA	3	1	3.82	117	203	2.03	53.2	1.33	34.8	9.3	0	6.1	#NULL!	5.8	9.5	14.1	33.4	0.91
167504	曾广林	498.1	78	1	#NULL!	8555	7	4	13574106815	2	2	2	0	23.88	120	45	55	1	1	1		0	0		1	1	1	0	1	0	UA	3		5.69	113	126	4.03	70.8	#NULL!	#NULL!	13.6	#NULL!	6.7	#NULL!	#NULL!	18	#NULL!	36.2	0.63
457894	周吉祥	499.9	78	1	#NULL!	#NULL!	#NULL!	2	85543033	2	#NULL!	#NULL!	#NULL!	#NULL!	154	72	70	1	1	1		0	0		#NULL!	#NULL!	#NULL!	#NULL!	#NULL!	#NULL!	UA	1		#NULL!	111	#NULL!	#NULL!	#NULL!	#NULL!	#NULL!	#NULL!	#NULL!	#NULL!	#NULL!	#NULL!	23.5	#NULL!	#NULL!	1.1
1016471	刘祥云	502.9	77	1	#NULL!	8926.01	10	2	13907480019	2	#NULL!	#NULL!	#NULL!	25.1	157	77	62	1	1	0		0	0		1	0	1	0	0	0	UA	2		6.5	133	262	3.66	55.9	#NULL!	#NULL!	11.6	#NULL!	#NULL!	#NULL!	#NULL!	26.5	#NULL!	36.4	1.29
1339180	王新秋	503.9	75	1	#NULL!	74163	13	自费	18812695956	1	3	1	2	27.77	124	67	53	3	1	0		0	0	0	0	0	1	0	0	0	UA	3		4.53	129	130	2.34	51.7	1.74	38.4	12.3	0	5.1	4.9	5.5	18.8	29.6	42.9	1.22
1339663	王艮田	505	76	1	#NULL!	11153.5	7	自费	15873875230	0	5	4	1	23.59	143	85	109	1	1	0	1(4)	1	1	0	0	0	1	0	0	0	NSTEMI	1	1	4.08	141	70	2.23	54.6	0.9	22.1	12.2	1	4.6	4.64	#NULL!	529.9	118.1	30.5	1.7
1123561	郑乐彪	505.4	75	1	#NULL!	50031.3	9	2	13556621697	2	2	1	1	20.2	176	103	88	1	1	0		0	0		1	0	1	1	0	0	UA	4		6.5	123	184	4.05	62.2	#NULL!	#NULL!	11.9	#NULL!	#NULL!	#NULL!	#NULL!	9	#NULL!	30.9	1.05
1172083	赵训斌	506.1	77	1	#NULL!	66797.8	22	1	13467602610	2	1	1	0	27.12	154	64	61	1	1	1		0	0		1	0	1	1	0	0	UA	3		9.8	78	104	7.77	79.3	#NULL!	#NULL!	11.4	#NULL!	#NULL!	4.6	#NULL!	13.5	#NULL!	34.3	0.75
1072350	章玉莲	507.5	82	0	#NULL!	11310.7	7	1	15084974210	1	2	3	2	#NULL!	123	75	111	0	0	0		0	0		0	0	1	0	0	0	NSTEMI	4		5.77	94	158	3.62	62.8	#NULL!	#NULL!	12.6	#NULL!	#NULL!	#NULL!	#NULL!	25.9	#NULL!	42.6	1.88
1104885	何佩华	507.8	75	0	#NULL!	82950.3	23		13808450885	1	4	#NULL!	#NULL!	#NULL!	99	64	119	0	0	0		0	0		0	0	1	1	0	0	STEMI	6		13.51	88	150	12.06	89.31	#NULL!	#NULL!	12.8	#NULL!	5.2	#NULL!	#NULL!	15.9	#NULL!	28.2	#NULL!
1185030	莫克强	509.1	79	1	#NULL!	82490.7	16	1	18008430299	#NULL!	#NULL!	#NULL!	#NULL!	#NULL!	140	65	72	1	1	1		0	0		0	0	1	1	0	0	NSTEMI	3		7.56	125	128	4.92	65.1	#NULL!	#NULL!	11.4	#NULL!	11.8	#NULL!	#NULL!	17.6	#NULL!	37.2	2.21
1003291	胡付莲	510	76	0	#NULL!	58337.6	8	5	13973755382	2	6	3	3	20.9	138	63	86	1	1	0		0	0		0	0	1	0	0	0	UA	2		#NULL!	102	#NULL!	#NULL!	#NULL!	#NULL!	#NULL!	#NULL!	#NULL!	7.9	#NULL!	#NULL!	#NULL!	#NULL!	#NULL!	#NULL!
1270778	欧阳淑纯	510.6	85	0	#NULL!	7863.99	8	1	13908488920	1	5	2	3	20.96	129	67	67	1	1	0		0	0		0	0	1	0	0	0	UA	3		6.54	107	161	4.37	66.9	#NULL!	#NULL!	10.3	#NULL!	#NULL!	4.1	#NULL!	20.9	#NULL!	42.3	1.1
1341916	陈俊章	515.4	79	1	#NULL!	11182.5	11	浏阳	13907497198	1	2	0	2	24.22	134	66	68	1	1	0		0	0	0	1	0	1	1	0	0	UA	3		7.15	132	147	4.19	58.5	2.3	32.2	12.7	0	5.1	5.6	#NULL!	8.2	15.2	37.8	1.67
1145044	李良元	515.7	77	1	#NULL!	19612.8	14	2	18074438888	2	3	3	0	26.4	160	71	65	0	0	0		0	0		0	0	1	0	0	1	UA	3		7.31	132	168	5.14	70.3	#NULL!	#NULL!	10.7	#NULL!	5.7	#NULL!	#NULL!	14.7	#NULL!	37	0.58
1092037	李梅林	517.2	89	0	#NULL!	74432.7	23	1	13816758725	1	1	0	1	26.67	136	62	84	1	1	1		0	0		0	0	1	0	0	0	NSTEMI	4		9.21	83	159	7.34	79.7	#NULL!	#NULL!	9.6	#NULL!	#NULL!	10.9	#NULL!	27	#NULL!	24	2.71
1214709	殷君华	518.5	77	1	#NULL!	18116.5	9	2	18374836440	2	3	3	0	22.49	146	83	75	1	1	1		0	0		1	0	0	0	0	0	UA	3		6.24	84	157	4.83	77.4	#NULL!	#NULL!	10.9	#NULL!	#NULL!	9.6	#NULL!	10.5	#NULL!	31.8	0.82
978969	黄承宝	518.9	78	1	#NULL!	7063.77	9	自费	13007438666	1	2	1	1	#NULL!	100	48	62	1	1	0	0	0	0	0	0	0	1	1	0	0	NSTEMI	1	2	5.96	118	218	4.04	67.8	1.02	17.1	10.7	1	#NULL!	4.81	#NULL!	46.5	184.4	32.1	#NULL!
1322188	谢光龙	519.8	76	1	#NULL!	11317.6	7	自费	13509210851	1	3	1	2	20.8	125	87	52	0	0	0	0	0	0	1	1	0	1	0	0	0	UA	2	1	4.57	123	177	2.29	50.1	1.61	35.2	10.7	0	6.8	4.59	#NULL!	14.2	22	38.8	1.48
981276	曾运洪	522.7	75	1	#NULL!	10843.9	11	4	18711472603	2	#NULL!	#NULL!	#NULL!	#NULL!	135	82	93	1	1	0		0	0		1	0	1	1	0	0	NSTEMI	3		4.1	139	214	2.55	62.3	#NULL!	#NULL!	9.8	#NULL!	#NULL!	#NULL!	#NULL!	18.4	#NULL!	37.7	2.77
1164639	李豪英	523.1	77	0	#NULL!	14524.8	9	4	13337311018	1	3	1	2	26.3	93	65	86	1	1	0		0	0		0	0	1	0	0	1	UA	8		4.23	112	133	2.41	56.9	#NULL!	#NULL!	12.4	#NULL!	#NULL!	#NULL!	#NULL!	32.4	#NULL!	37	1.21
1204343	易秋林	526	76	1	#NULL!	17208.4	10	市医保	18073100766	1	4	3	1	26.08	111	69	95	2	1	1	0	0	0	0	1	0	1	0	0	0	UA	1	1	9.1	132	215	6.76	74.4	1.76	19.3	11	0	15.67	6.53	7.1	36.9	23.2	40.1	5.64
915508	李外哲	526.6	83	1	#NULL!	19432.2	15	2	13807418333	2	4	4	#NULL!	#NULL!	154	88	54	1	1	0		0	0		1	1	1	0	0	0	STEMI	7		11.1	124	179	8.29	74.9	#NULL!	#NULL!	10.8	#NULL!	6.6	#NULL!	#NULL!	98.9	#NULL!	28.9	1.14
1218828	孙亲惠	527.8	76	1	#NULL!	39383.1	9		18673156316	#NULL!	5	4	1	28.81	170	90	89	1	1	1		0	0		0	0	0	0	0	0	NSTEMI	8		9.04	75	211	7.65	84.7	#NULL!	#NULL!	10.6	#NULL!	10.1	12.9	#NULL!	10.7	#NULL!	27.1	1.75
1173463	唐月娥	528.3	77	0	#NULL!	16670.3	13	省医保	13873194016	1	#NULL!	#NULL!	#NULL!	18.31	117	71	71	1	1	0	1	1	0	0	0	0	0	0	0	0	UA	3	/	4.34	101	125	2.69	62	1.02	23.5	13.2	0	5.2	#NULL!	#NULL!	14	32.3	36.9	1.09
882305	项志兰	532.5	83	1	#NULL!	7936.92	9		13517471997	#NULL!	#NULL!	#NULL!	#NULL!	#NULL!	137	66	118	1	1	0		0	0		0	1	1	0	0	1	UA	3		3.7	124	117	2.54	69.1	#NULL!	#NULL!	9.7	#NULL!	5.4	#NULL!	#NULL!	12.8	#NULL!	37.2	1.28
1294416	宋利容	533.3	83	1	#NULL!	10946.6	7	市医保	13873199878	1	2	1	1	20.8	155	63	76	3	1	1		0	0	0	0	0	0	0	0	1	NSTEMI	1	3	4.62	89	150	2.83	61.3	1.2	26	10.6	1	4.4	#NULL!	5.4	12	15.2	29.9	0.52
968001	邓岳辉	533.7	75	1	#NULL!	8279.96	8	3	13787160299	2	#NULL!	#NULL!	#NULL!	#NULL!	186	96	72	1	1	0		0	0		1	0	1	0	0	0	STEMI	6		5.7	166	89	4.23	74.7	#NULL!	#NULL!	11.8	#NULL!	#NULL!	#NULL!	#NULL!	81.4	#NULL!	32.5	0.87
1290370	吴干平	537.4	75	1	#NULL!	3534.43	1	自费	13807409477	1	4	2	2	#NULL!	149	73	76	3	1	0	0	0	0	0	1	0	0	0	0	0	UA	2	2	9.55	124	213	8.37	87.6	0.54	5.7	10.1	#NULL!	8.4	#NULL!	5.85	10.3	17.4	38.3	0.57
1177037	王世范	538.7	83	0	#NULL!	10576.3	11	1	13823355413	2	2	2	0	27.56	109	57	75	1	1	0		0	0		0	0	0	0	0	1	UA	3		5.32	121	174	3.29	61.7	#NULL!	#NULL!	10.9	#NULL!	#NULL!	#NULL!	#NULL!	13.7	#NULL!	35.8	1.86
802679	彭家章	540.2	77	1	#NULL!	7460.75	10	1	15074900871	2	#NULL!	#NULL!	#NULL!	#NULL!	130	80	72	1	1	0		0	0		0	0	1	1	0	1	UA	2		6.5	91	133	5.05	77.61	#NULL!	#NULL!	14.6	#NULL!	6.3	#NULL!	#NULL!	16.8	#NULL!	32.4	0.89
1108345	杜新田	544.8	82	1	#NULL!	16391.2	26	2	15575803775	2	1	1	0	#NULL!	119	82	110	0	0	0		0	0		0	0	1	1	0	0	STEMI	3		5.21	98	164	3.58	68.7	#NULL!	#NULL!	11	#NULL!	#NULL!	5.9	#NULL!	19.6	#NULL!	32.9	#NULL!
721201	周必光	545.7	79	1	#NULL!	#NULL!	#NULL!	1	13808492176	#NULL!	#NULL!	#NULL!	#NULL!	#NULL!	123	56	52	1	1	0		0	0		#NULL!	#NULL!	#NULL!	#NULL!	#NULL!	#NULL!	UA	1		#NULL!	151	#NULL!	#NULL!	#NULL!	#NULL!	#NULL!	#NULL!	#NULL!	#NULL!	#NULL!	#NULL!	20.3	#NULL!	#NULL!	1.24
1212828	李效兰	546.8	89	0	#NULL!	15405.5	9		18673155296	#NULL!	#NULL!	#NULL!	#NULL!	20.2	157	77	85	1	1	0		0	0		0	0	0	0	0	0	UA	4		3.16	97	130	2.32	73.5	#NULL!	#NULL!	11	#NULL!	#NULL!	#NULL!	#NULL!	16.8	#NULL!	39.4	0.38
1204538	杨曼珍	547.2	80	0	#NULL!	11973.3	8	2	13487317777	1	3	2	1	16.6	158	105	89	1	1	0		0	0		0	1	1	0	0	1	UA	4		7.31	129	147	5.12	70	#NULL!	#NULL!	11.4	#NULL!	#NULL!	#NULL!	#NULL!	51.8	#NULL!	31.9	0.8
751956	段淑坤	548.2	78	0	#NULL!	12861.1	11	市医保	13319597278	1	2	0	2	19.8	178	82	69	3	1	0	4	1	1	0	0	0	1	0	0	0	UA	3	1	5.5	83	337	3.14	56.7	1.68	30.4	8.9	1	0	5.4	6.8	16.7	22.5	44.9	2.33
976687	贺红宜	552.3	78	1	#NULL!	45480.8	4	3	/	2	4	3	1	#NULL!	144	72	62	1	1	0		0	0		1	0	1	0	0	0	UA	3		#NULL!	#NULL!	#NULL!	#NULL!	#NULL!	#NULL!	#NULL!	#NULL!	#NULL!	7.3	#NULL!	#NULL!	14.7	#NULL!	#NULL!	1.89
1318162	杨伏波	555	76	1	#NULL!	9406.47	8	自费	15674978317	0	6	1	5	25.82	134	103	97	1	1	0	1(3)	1	1	0	1	0	1	0	0	0	UA	4	/	6.58	140	219	3.36	51	2.77	42.1	10.9	0	#NULL!	4.9	6.1	40.2	29	34	1.12
1228312	许冬莲	555.5	77	0	#NULL!	77967.2	13	3	17707334386	1	6	2	4	20.28	193	104	113	1	1	1		0	0		0	0	1	0	0	0	STEMI	7		9.97	108	106	8.46	84.8	#NULL!	#NULL!	10.3	#NULL!	#NULL!	7.1	#NULL!	25.9	#NULL!	28.4	#NULL!
1226033	郭桃秀	556	80	0	#NULL!	14535.8	17	1	13607370997	1	5	3	2	24.67	163	75	53	1	1	0		0	0		0	0	1	0	0	0	UA	3		6	101	298	4.32	72	#NULL!	#NULL!	10.6	#NULL!	5.6	#NULL!	#NULL!	14.8	#NULL!	37.6	3.57
1132767	周能学	557.6	75	1	#NULL!	22428.8	28	1	18973030859	2	5	#NULL!	#NULL!	25.71	122	65	66	1	1	0		0	0		0	1	1	0	0	0	UA	3		6.77	148	183	3.8	56.1	#NULL!	#NULL!	10	#NULL!	3.64	#NULL!	#NULL!	46.5	#NULL!	34.5	0.67
977122	江桂生	558.5	77	1	#NULL!	8557.82	12	1	13607484661	2	#NULL!	#NULL!	#NULL!	#NULL!	120	60	80	0	0	0		0	0		1	1	1	0	0	1	UA	3		#NULL!	#NULL!	#NULL!	#NULL!	#NULL!	#NULL!	#NULL!	#NULL!	#NULL!	#NULL!	#NULL!	#NULL!	#NULL!	#NULL!	#NULL!	0.86
859920	向南凯	559.7	76	1	#NULL!	47753.1	12	2	13873907819	2	3	1	2	23.3	116	75	64	1	1	0		0	0		1	0	1	0	0	0	STEMI	3		5.34	113	264	3.24	60.7	#NULL!	#NULL!	10.4	#NULL!	5.7	#NULL!	#NULL!	15.5	#NULL!	39.6	2.83
1220679	毛宏涛	564.7	78	1	#NULL!	60316.8	3		15707485950	#NULL!	3	1	2	30.2	91	70	108	0	0	1		0	0		1	1	0	0	0	0	STEMI	8		25.57	144	252	22.61	88.4	#NULL!	#NULL!	12.4	#NULL!	34.2	#NULL!	#NULL!	34.1	#NULL!	28.1	2.19
827283	李爱英	566.1	75	0	#NULL!	51154.4	12	3	13908426286	2	3	1	2	18	109	58	82	1	1	1		0	0		0	0	1	0	0	0	UA	2		9.9	96	235	7.22	73.3	#NULL!	#NULL!	7.8	#NULL!	#NULL!	6.8	#NULL!	20.3	#NULL!	37.7	1.76
968613	刘正洪	566.4	78	1	#NULL!	49102.4	3	5	13908462218	#NULL!	#NULL!	#NULL!	#NULL!	#NULL!	123	74	75	1	1	0		0	0		0	0	1	0	0	1	STEMI	8		4.7	98	120	3.23	68.6	#NULL!	#NULL!	11.9	#NULL!	#NULL!	#NULL!	#NULL!	11.4	#NULL!	33.4	1.64
1105909	沈夕珍	566.9	75	0	#NULL!	23863.2	4		15802611883	#NULL!	4	3	1	#NULL!	127	77	96	1	1	1		0	0		0	0	0	0	0	1	STEMI	8		17.3	113	216	15.06	87	#NULL!	#NULL!	11.6	#NULL!	4.6	#NULL!	#NULL!	167.9	#NULL!	29.8	0.77
1282555	肖左韶	568	82	1	#NULL!	10770.4	10	自费	13007418988	1	4	3	1	18.94	115	62	82	0	0	0		0	0	0	0	0	1	0	0	0	UA	2		4.42	75	139	2.63	59.5	0.52	11.8	10	1	#NULL!	#NULL!	#NULL!	29.3	30.2	35.7	0.92
883470	毛振升	568	77	1	#NULL!	10179.3	11		13873152178	#NULL!	#NULL!	#NULL!	#NULL!	20.399	129	67	68	1	1	0		0	0		1	0	1	0	0	0	UA	3		6.45	100	233	4.44	68.8	#NULL!	#NULL!	11.3	#NULL!	#NULL!	#NULL!	#NULL!	19.3	#NULL!	36.8	0.86
1303070	黄联瑄	569.3	76	1	#NULL!	41531	17	市医保	15273117258	1	#NULL!	#NULL!	#NULL!	19.14	120	42	84	3	1	0		0	0	0	1	1	0	0	0	0	NSTEMI	1	2	5.45	112	179	3.11	57	1.65	30.3	13.5	1	6.6	#NULL!	#NULL!	17.3	20	34.2	0.58
563222	刘佐仁	571.4	76	1	#NULL!	8386.35	11	省医保	13319503877	1	1	1	0	25.59	130	63	78	1	1	0	0	0	0	1	0	1	1	0	0	0	UA	2	1	3.9	148	97	2.46	63.1	0.99	25.4	12.5	0	5.5	#NULL!	5.6	14.5	15.7	37.3	1.33
1368091	邓贤龙	572.7	77	1	#NULL!	169052	16	自费	18977367902	1	4	2	2	#NULL!	140	100	79	3	1	0	4	1	1	0	0	0	1	0	0	1	STEMI	3	2	14.87	137	123	12.58	84.6	0.91	6.1	12.6	1	#NULL!	#NULL!	5.9	180.8	397.3	33.6	0.12
1304354	陈国祥	572.9	78	1	#NULL!	9305.77	9	浏阳市住院医保	13348694228	1	3	2	1	32.4	138	68	92	1	1	0	0	0	0	0	1	0	0	0	0	0	UA	2	/	4.95	122	116	3.39	68.5	1.02	20.6	12.8	1	12.4	5.6	6.4	47.3	39.8	40.2	4.69
1171129	刘运生	573.2	78	1	#NULL!	16669	11	3	15388004695	1	2	1	1	#NULL!	104	64	103	0	0	0		0	0		1	0	0	0	0	0	STEMI	4		2.77	74	176	1.62	73.3	#NULL!	#NULL!	11.1	#NULL!	#NULL!	#NULL!	#NULL!	38.2	#NULL!	28.5	1.13
1216176	孙炎登	578.7	76	1	#NULL!	#NULL!	9	1	15573338525	2	1	1	0	20.9	142	68	78	1	1	0		0	0		0	0	0	0	0	0	STEMI	5		6.55	107	169	4.99	76.1	#NULL!	#NULL!	12.9	#NULL!	#NULL!	#NULL!	#NULL!	58.5	#NULL!	31	1.42
1234539	王振文	582.1	88	1	#NULL!	19203.2	8		13808410799	#NULL!	3	1	2	#NULL!	115	64	69	0	0	0		0	0		0	0	1	0	0	0	NSTEMI	6		8.96	111	387	7.47	83.4	#NULL!	#NULL!	9.7	#NULL!	#NULL!	#NULL!	#NULL!	22.5	#NULL!	34.3	#NULL!
1304809	粟庆明	590	80	0	#NULL!	16870.6	17	长沙市医保	13908481899	1	4	4	0	22.27	125	57	80	1	1	0	0	0	0	0	0	0	1	0	0	1	UA	3	/	3.98	130	93	2.88	72.4	0.75	18.8	#NULL!	0	#NULL!	4.39	#NULL!	17	34.5	35.8	1.22
1095471	李素辉	592.9	78	0	#NULL!	123362	16	5	13889901999	2	5	2	3	#NULL!	120	69	80	1	1	1		0	0		1	1	1	0	0	0	STEMI	2		5.88	77	161	4.71	80.01	#NULL!	#NULL!	14.4	#NULL!	#NULL!	4.3	#NULL!	15.4	#NULL!	29.8	1.81
328172	周绍禹	595.8	83	1	#NULL!	14366.6	8	5	13723872447	2	3	0	3	#NULL!	156	74	70	1	1	1		0	0		0	0	1	0	0	0	UA	4		9.8	139	21	9.13	91.1	#NULL!	#NULL!	12.7	#NULL!	11.8	#NULL!	#NULL!	219	#NULL!	27.7	#NULL!
1117195	徐振湘	598.1	81	1	#NULL!	63592.8	12	2	13607437968	1	3	2	1	#NULL!	117	70	87	0	0	0		0	0		1	0	1	0	0	0	STEMI	4		9.73	157	116	8.08	83	#NULL!	#NULL!	10.6	#NULL!	#NULL!	#NULL!	#NULL!	526.3	#NULL!	41.2	0.93
911851	蔡畅怀	599.1	77	1	#NULL!	7645.41	8	4	13908458989	2	3	2	1	#NULL!	175	76	61	1	1	1		0	0		1	0	0	0	0	1	UA	3		7.5	92	264	5.69	75.4	#NULL!	#NULL!	7.8	#NULL!	12.7	6.6	#NULL!	29.3	#NULL!	38.1	2.08
1043636	黄允文	605.6	78	1	#NULL!	27046.6	19	1	13687360639	2	3	#NULL!	#NULL!	#NULL!	107	61	55	1	1	0		0	0		0	0	0	0	0	1	STEMI	5		10.94	95	134	9.78	89.4	#NULL!	#NULL!	15.8	#NULL!	#NULL!	#NULL!	#NULL!	173.7	#NULL!	32.1	0.65
1218820	陈录回	606.3	79	1	#NULL!	45997.3	4	4	13467726480	2	4	1	3	23.4	117	71	109	1	1	0		0	0		0	0	0	0	0	0	STEMI	8		20.47	107	232	18.4	89.9	#NULL!	#NULL!	10.7	#NULL!	#NULL!	#NULL!	#NULL!	177.8	#NULL!	26.4	#NULL!
1272839	谭桂香	606.6	78	0	#NULL!	8466.96	6	1	13507437541	2	3	1	2	#NULL!	153	78	99	1	1	0		0	0		0	0	0	0	0	0	NSTEMI	4		9.94	103	268	7.61	76.6	#NULL!	#NULL!	10.1	#NULL!	#NULL!	#NULL!	#NULL!	35.3	#NULL!	34.5	1.44
1306955	侯厚文	619.8	76	1	#NULL!	8133.7	7	省医保	13873112876	1	2	1	1	28.6	125	74	98	1	1	1	0	0	0	0	0	1	1	0	0	0	NSTEMI	1	2	11.52	137	229	2.7	69.5	2.7	23.4	10.2	0	#NULL!	6.14	#NULL!	13.3	11.9	33.5	1.58
635064	何淑兰	625.5	90	0	#NULL!	11962.7	12	自费	88066216	0	#NULL!	#NULL!	#NULL!	15.98	106	60	76	1	1	0	1	1	0	0	#NULL!	#NULL!	#NULL!	#NULL!	#NULL!	0	UA	3	/	12.3	79	215	4.57	65	1.65	23.5	10.9	#NULL!	6.3	4.82	6.4	5.3	13.6	31.2	0.8
1364302	郑付花	625.7	76	0	#NULL!	42626	7	自费	13974603097	0	2	1	1	#NULL!	152	62	69	3	1	0	5	1	1	0	0	0	1	0	0	0	NSTEMI	3	3	10.26	90	291	9.09	88.6	0.43	4.2	10.9	1	7.6	6.5	#NULL!	57.9	79	31.5	1.01
1209047	宋发云	627.2	82	0	#NULL!	14393.3	12	3	13975851209	2	6	1	5	21.3	140	74	74	1	1	0		0	0		0	0	1	0	0	0	UA	3		6.08	130	235	4.29	70.5	#NULL!	#NULL!	10.3	#NULL!	6.3	#NULL!	#NULL!	20.1	#NULL!	43.4	1.93
1365703	王姣芝	629.3	76	0	#NULL!	13295.6	11	自费	18273805789	#NULL!	#NULL!	#NULL!	#NULL!	28.5	158	88	60	1	1	0	0	0	0	0	#NULL!	0	1	0	0	0	NSTEMI	1	3	12.08	143	302	8.79	72.8	2.4	2.4	10.6	0	7.2	4.14	#NULL!	11.2	2.03	36.8	1.83
896539	李敦其	630.5	82	1	#NULL!	17060.7	15	1	82221760	2	2	1	1	#NULL!	132	67	89	1	1	0		0	0		0	0	1	0	0	0	UA	3		8.2	114	116	6.66	81.2	#NULL!	#NULL!	8.6	#NULL!	#NULL!	5.7	#NULL!	13.2	#NULL!	30.1	1.71
1221500	肖坤松	630.6	82	1	#NULL!	19679.2	13	3	18708535888	1	5	1	4	18.59	107	64	74	0	0	0		0	0		1	0	0	0	0	0	STEMI	5		5.87	109	145	3.2	54.5	#NULL!	#NULL!	10.1	#NULL!	#NULL!	#NULL!	#NULL!	30.1	#NULL!	33.4	1.26
1077886	张盛喜	636.6	76	1	#NULL!	13116.3	11		13789156603	#NULL!	#NULL!	#NULL!	#NULL!	28.65	117	71	71	1	1	1		0	0		1	0	1	0	0	0	UA	3		7.8	108	106	5.52	70.7	#NULL!	#NULL!	10	#NULL!	8.6	5.6	#NULL!	27.6	#NULL!	35.2	1.72
1180180	姜叔凤	638.6	75	0	#NULL!	8292.59	2		18152861808	#NULL!	3	2	1	15.58	90	70	64	0	0	1		0	0		0	0	0	0	0	0	UA	4		10.26	108	111	8.64	84.2	#NULL!	#NULL!	11.8	#NULL!	#NULL!	#NULL!	#NULL!	#NULL!	#NULL!	#NULL!	#NULL!
1133356	张汉球	645.3	79	1	#NULL!	18100.4	13	5	13974053182	2	4	1	3	23.5	121	74	72	1	1	0		0	0		1	0	1	0	0	0	UA	4		10.18	132	173	9.53	93.6	#NULL!	#NULL!	12.3	#NULL!	#NULL!	#NULL!	#NULL!	21.2	#NULL!	38	1.23
1326806	朱克文	647.5	80	1	#NULL!	15863.2	11	自费	18607498813	1	3	2	1	27.73	110	70	62	1	1	0	0	0	0	1	1	1	1	0	1	1	NSTEMI	1	2	5.63	113	105	4.5	80	0.62	11	11.5	0	#NULL!	#NULL!	#NULL!	#NULL!	#NULL!	#NULL!	0.68
1335387	王寿荣	652.7	90	1	#NULL!	53315.4	24	自费	15807740676	1	4	2	2	17.1	118	66	100	2	1	0	3	1	1	1	1	0	1	0	0	1	UA	4	4	5.73	129	88	4.18	73	1.12	19.5	12	0	#NULL!	#NULL!	#NULL!	8.7	17.9	40.2	1.29
1268157	王桂香	667.5	82	0	#NULL!	29779.1	15	1	18942533461	1	6	4	2	20.6	122	62	72	0	0	0		0	0		0	0	1	1	0	0	UA	3		3.95	112	171	2.21	56	#NULL!	#NULL!	10.2	#NULL!	#NULL!	#NULL!	#NULL!	2.6	#NULL!	42.5	5.25
1045702	胡芝英	678.3	83	0	#NULL!	4496.27	1	1	13755017748	1	2	1	1	#NULL!	123	66	105	0	0	0		0	0		0	1	1	0	0	0	NSTEMI	3		10.9	100	147	9.59	87.9	#NULL!	#NULL!	13.4	#NULL!	#NULL!	5.4	#NULL!	836.8	#NULL!	33.5	1.29
1201274	方渭容	680	77	1	#NULL!	16512.1	8	4	15388086962	1	1	0	1	27.47	128	100	118	1	1	1		0	0		1	0	0	0	0	1	NSTEMI	4		6.24	114	154	4.05	65	#NULL!	#NULL!	10.8	#NULL!	#NULL!	9.7	#NULL!	32.6	#NULL!	33	#NULL!
1166706	徐介球	696.6	77	1	#NULL!	24007	9	1	13975133300	2	2	1	1	#NULL!	143	53	70	1	1	0		0	0		0	0	0	0	0	0	STEMI	7		5.52	92	92	4.57	82.8	#NULL!	#NULL!	10.7	#NULL!	#NULL!	#NULL!	#NULL!	7.3	#NULL!	27.1	1.74
902995	刘桂香	696.7	76	0	#NULL!	12766.1	9	长沙市医保	13517316454	1	2	0	2	19.15	145	87	59	1	1	1	1(4)	1	1	0	0	0	1	0	0	0	NSTEMI	3	/	8.78	103	259	7.16	81.6	1.09	12.4	11.6	0	8.6	6.9	6.7	29.6	19.3	37.9	2.54
1288443	蒋达成	704	75	1	#NULL!	21831.5	10	自费	15173622599	1	2	1	1	26.04	139	94	91	3	1	0	4	1	1	0	1	0	0	0	0	0	STEMI	3	2	7.06	105	202	5.74	81.2	0.71	10.1	9.5	0	3.9	#NULL!	5.8	21.8	22.6	31.3	0.82
1240021	金士垣	706.7	80	1	#NULL!	10438.8	10	4	13908488449	2	2	1	1	14.71	119	76	75	0	0	0		0	0		0	0	1	0	0	1	UA	3		3.31	93	71	2.45	74.1	#NULL!	#NULL!	12.4	#NULL!	#NULL!	#NULL!	#NULL!	8.5	#NULL!	32.2	0.96
1188398	郭振德	715.4	86	1	#NULL!	46486.1	29		13607489896	1	#NULL!	#NULL!	#NULL!	#NULL!	152	71	100	1	1	1		0	0		0	1	1	0	0	0	STEMI	8		5.04	80	136	4.39	87.1	#NULL!	#NULL!	13.3	#NULL!	#NULL!	#NULL!	#NULL!	13.5	#NULL!	37.1	#NULL!
1330800	胡树华	718.2	83	0	#NULL!	44047.1	6	市医保	18507491214	0	3	1	2	#NULL!	116	67	139	2	1	1	5	1	1	0	0	0	0	0	0	0	NSTEMI	4	4	5.95	93	154	4.42	74.3	0.84	14.1	13.2	1	#NULL!	#NULL!	6.5	47.7	75.8	32	1.82
359666	陈春元	738.7	78	1	#NULL!	16025.6	11	自费	18627315777	#NULL!	#NULL!	#NULL!	#NULL!	23.03	118	71	90	3	1	0	3	1	1	1	#NULL!	#NULL!	1	0	0	0	STEMI	3	2	11.05	77	247	8.86	80.2	1.2	10.9	10.5	1	#NULL!	#NULL!	5.7	12.5	29.9	25.1	1.62
1202266	潘正良	746.8	84	1	#NULL!	82721.1	14	3	13908477083	1	4	3	1	22	141	95	138	1	1	1		0	0		0	0	0	0	0	1	UA	3		18.2	124	161	16.59	91.1	#NULL!	#NULL!	11.3	#NULL!	#NULL!	7.4	#NULL!	655	#NULL!	31.5	1.85
902995	刘桂香	763	76	0	#NULL!	17113	9	市医保	13517316454	1	#NULL!	#NULL!	#NULL!	19.15	145	87	59	3	1	1	4	1	1	0	0	0	1	0	0	0	STEMI	3	2	7.1	107	280	5.87	82.8	0.96	13.5	10.7	0	11	5.9	6.7	29.6	19.3	37.9	2.54
181945	隆世琪	891.3	82	1	#NULL!	27601.9	19		15084802339	#NULL!	#NULL!	#NULL!	#NULL!	#NULL!	172	95	73	1	1	0		0	0		0	0	1	0	0	0	UA	4		7.6	119	180	5.93	77.9	#NULL!	#NULL!	10.4	#NULL!	5.5	#NULL!	#NULL!	13.7	#NULL!	34.5	1.01
1252177	李续云	942.1	78	0	#NULL!	20225.4	7	1	13873878222	2	3	1	2	#NULL!	110	58	76	1	1	1		0	0		0	0	0	0	0	0	UA	3		8.79	114	196	7.08	80.6	#NULL!	#NULL!	11	#NULL!	#NULL!	6.4	#NULL!	9.5	#NULL!	36	2
[truncated: 105 more columns]
